# Supplementary material for: Altmetrics in the evaluation of scholarly impact: a systematic and critical literature review
Source: Front Res Metr Anal. 2025 Dec 1;10:1693304. doi: 10.3389/frma.2025.1693304 (PMC12702888; doi:10.3389/frma.2025.1693304)
Supplement: Supplementary file 1 [file Data_Sheet_1.xlsx]

## Sheet: Annex 1
Authors	Article Title	Source Title	DOI	Database
Maggio, Lauren A.; Leroux, Todd C.; Meyer, Holly S.; Artino, Anthony R., Jr.	#MedEd: exploring the relationship between altmetrics and traditional measures of dissemination in health professions education	PERSPECTIVES ON MEDICAL EDUCATION	10.1007/s40037-018-0438-5	Web of Science
Vogl, Sebastian; Scherndl, Thomas; Kuehberger, Anton	#Psychology: a bibliometric analysis of psychological literature in the online media	SCIENTOMETRICS	10.1007/s11192-018-2727-5	Web of Science
Leckert, Max	(E-) Valuative Metrics as a Contested Field: A Comparative Analysis of the Altmetrics- and the Leiden Manifesto	SCIENTOMETRICS	10.1007/s11192-021-04039-1	Web of Science
Kerchhoff, Gillian; Kahn, Michelle; Nassimbeni, Mary	A 20-year evaluation of PLAAS research outputs: Impact on the scholarly domain and in social media	SOUTH AFRICAN JOURNAL OF SCIENCE	10.17159/sajs.2019/5655	Web of Science
Han, Seok Cheol; Kang, Hyo Jung; Lee, Won Jae; Chung, Hee Sup; Lee, Jong Hyuk	A Bibliometric Analysis Using Alternative Metrics for Articles in the Annals of Rehabilitation Medicine	ANNALS OF REHABILITATION MEDICINE-ARM	10.5535/arm.2020.44.2.158	Web of Science
Suzan, Aysegul Akkan	A BIBLIOMETRIC AND ALTMETRIC ANALYSIS OF ALZHEIMER?S DISEASE: TOP 100 ARTICLES	TURKISH JOURNAL OF GERIATRICS-TURK GERIATRI DERGISI	10.31086/tjgeri.2022.301	Web of Science
Wang, Xu; Shi, Dongyang; Shehzadi, Kiran	A bibliometric and altmetric analysis of global research on AI-empowering information resource management	INFORMATION DEVELOPMENT	10.1177/02666669251357947	Web of Science
Karabay, Ferda; Demirci, Mustafa; Tuncer, Safa; Tekce, Neslihan; Berkman, Meric	A bibliometric and Altmetric analysis of the 100 top most cited articles on dentin adhesives	CLINICAL ORAL INVESTIGATIONS	10.1007/s00784-024-05498-5	Web of Science
Mondal, Himel; Mondal, Shaikat	A brief review on article-, author-, and journal-level scientometric indices	INDIAN DERMATOLOGY ONLINE JOURNAL	10.4103/idoj.idoj_729_21	Web of Science
Wayant, C.; Vassar, M.	A comparison of matched interim analysis publications and final analysis publications in oncology clinical trials	ANNALS OF ONCOLOGY	10.1093/annonc/mdy447	Web of Science
Lewis-Lloyd, Christopher A.; Lewis-Lloyd, C. A.; Lobo, Dileep N.	A comparison of the top 500 papers in Clinical Nutrition ranked by citation and Altmetric Attention Scores	CLINICAL NUTRITION	10.1016/j.clnu.2024.06.021	Web of Science
Arroyo-Machado, Wenceslao; Robinson-Garcia, Nicolas; Torres-Salinas, Daniel	A Comprehensive Dataset of the Spanish Research Output and Its Associated Social Media and Altmetric Mentions (2016-2020)	DATA	10.3390/data7050059	Web of Science
Huang, Wenya; Wang, Peiling; Wu, Qiang	A correlation comparison between Altmetric Attention Scores and citations for six PLOS journals	PLOS ONE	10.1371/journal.pone.0194962	Web of Science
Kumar, Amit; Buragohain, Dibanjyoti	A Correlation Investigation among ResearchGate Metrics of Science Faculties at Central Universities of North-East India through Altmetrics Approach	QUALITATIVE & QUANTITATIVE METHODS IN LIBRARIES		Web of Science
Garcia-Villar, Cristina	A critical review on altmetrics: can we measure the social impact factor?	INSIGHTS INTO IMAGING	10.1186/s13244-021-01033-2	Web of Science
Copiello, Sergio; Bonifaci, Pietro	A few remarks on ResearchGate score and academic reputation	SCIENTOMETRICS	10.1007/s11192-017-2582-9	Web of Science
Karmakar, M., Banshal, S.K., Singh, V.K.	A large-scale comparison of coverage and mentions captured by the two altmetric aggregators: Altmetric.com and PlumX	Scientometrics	10.1007/s11192-021-03941-y	Scopus
Pinheiro, Henrique; Vignola-Gagne, Etienne; Campbell, David	A large-scale validation of the relationship between cross-disciplinary research and its uptake in policy-related documents, using the novel Overton altmetrics database	QUANTITATIVE SCIENCE STUDIES	10.1162/qss_a_00137	Web of Science
Sotudeh, Hajar; Saber, Zeinab; Aloni, Farzin Ghanbari; Mirzabeigi, Mahdieh; Khunjush, Farshad	A longitudinal study of the evolution of opinions about open access and its main features: a twitter sentiment analysis	SCIENTOMETRICS	10.1007/s11192-022-04502-7	Web of Science
Vysakh, C.	A Meta-Analysis on the Correlation Between Traditional Metric Indicators and X Metrics of Library and Information Science Articles	DESIDOC JOURNAL OF LIBRARY & INFORMATION TECHNOLOGY	10.14429/djlit.44.05.19841	Web of Science
Tian, Wencan; Fang, Zhichao; Wang, Xianwen; Costas, Rodrigo	A multi-dimensional analysis of usage counts, Mendeley readership, and citations for journal and conference papers	SCIENTOMETRICS	10.1007/s11192-023-04909-w	Web of Science
Arencibia-Jorge, Ricardo; Lozano-Diaz, Ibis Anette; Jimenez-Andrade, Jose Luis; Carrillo-Calvet, Humberto	A multidimensional approach to Mexican scientific output from 2010-2019	TRANSINFORMACAO	10.1590/2318-0889202335e237320	Web of Science
Dorta-Gonzalez, Pablo	A Multiple Linear Regression Analysis to Measure the Journal Contribution to the Social Attention of Research	AXIOMS	10.3390/axioms12040337	Web of Science
Hou, Jianhua; Wang, Dongyi; Li, Jing	A new method for measuring the originality of academic articles based on knowledge units in semantic networks	JOURNAL OF INFORMETRICS	10.1016/j.joi.2022.101306	Web of Science
Martin-Martin, Alberto; Orduna-Malea, Enrique; Delgado Lopez-Cozar, Emilio	A novel method for depicting academic disciplines through Google Scholar Citations: The case of Bibliometrics	SCIENTOMETRICS	10.1007/s11192-017-2587-4	Web of Science
Hoffmann, Christian Pieter; Lutz, Christoph; Meckel, Miriam	A relational altmetric? Network centrality on ResearchGate as an indicator of scientific impact	JOURNAL OF THE ASSOCIATION FOR INFORMATION SCIENCE AND TECHNOLOGY	10.1002/asi.23423	Web of Science
Mingers, John; Leydesdorff, Loet	A review of theory and practice in scientometrics	EUROPEAN JOURNAL OF OPERATIONAL RESEARCH	10.1016/j.ejor.2015.04.002	Web of Science
Biljecki, Filip	A scientometric analysis of selected GIScience journals	INTERNATIONAL JOURNAL OF GEOGRAPHICAL INFORMATION SCIENCE	10.1080/13658816.2015.1130831	Web of Science
Ding, Jingda; Du, Dehui	A study of the correlation between publication delays and measurement indicators of journal articles in the social network environment-based on online data in PLOS	SCIENTOMETRICS	10.1007/s11192-023-04640-6	Web of Science
Zhuang, Chenhao; Yang, Leyi; Zhou, Fanjie; Chen, Ming	A Study on the Publication Performance of Preprints: A Case of BioRxiv	JOURNAL OF SCHOLARLY PUBLISHING	10.3138/jsp-2024-0119	Web of Science
Ke, Qing; Ahn, Yong-Yeol; Sugimoto, Cassidy R.	A systematic identification and analysis of scientists on Twitter	PLOS ONE	10.1371/journal.pone.0175368	Web of Science
Masson, Simon; Chialva, Matteo; Bongiovanni, Davide; Adamo, Martino; Stefanini, Irene; Lanfranco, Luisa	A systematic scoping review reveals that geographic and taxonomic patterns influence the scientific and societal interest in urban soil microbial diversity	ENVIRONMENTAL MICROBIOME	10.1186/s40793-025-00677-7	Web of Science
Dorta-Gonzalez, Pablo; Gomez-Deniz, Emilio	A Two-Stage Model for Factors Influencing Citation Counts	PUBLICATIONS	10.3390/publications13020029	Web of Science
Ramos-Vielba, Irene; Robinson-Garcia, Nicolas; Woolley, Richard	A value creation model from science-society interconnections: Archetypal analysis combining publications, survey and altmetric data	PLOS ONE	10.1371/journal.pone.0269004	Web of Science
Kanat, Bahar Bektan	Academic and Online Attention to Palliative Care: A Bibliometric and Altmetric Perspective	EUROPEAN JOURNAL OF THERAPEUTICS	10.58600/eurjther1761	Web of Science
Bulut, Ozge Ozpolat; Ozmen, Mevlut; Al Ali, Faisal; Shaukat, Ismael; Bagcier, Fatih	Academic and societal impact of cancer pain research: a bibliometric and Altmetric Analysis	PAIN MANAGEMENT	10.1080/17581869.2025.2535270	Web of Science
Astvansh, Vivek; Fridmanski, Ethan	Academic business research: Impact on academics versus impact on practice	PLOS ONE	10.1371/journal.pone.0289034	Web of Science
Rice, Danielle B.; Raffoul, Hana; Ioannidis, John P. A.; Moher, David	Academic criteria for promotion and tenure in biomedical sciences faculties: cross sectional analysis of international sample of universities	BMJ-BRITISH MEDICAL JOURNAL	10.1136/bmj.m2081	Web of Science
Zhao, Rongying; Wei, Mingkun	Academic impact evaluation of Wechat in view of social media perspective	SCIENTOMETRICS	10.1007/s11192-017-2439-2	Web of Science
Nehl, Eric J.; Pelfrey, Clara M.; Diazgranados, Deborah; Dave, Gaurav; Llewellyn, Nicole M.	Academic influencers: Clinical and Translational Science scholars and trainees at the intersection of influential scholarship and public attention	JOURNAL OF CLINICAL AND TRANSLATIONAL SCIENCE	10.1017/cts.2025.10067	Web of Science
Wiechetek, Lukasz; Pastuszak, Zbigniew	Academic social networks metrics: an effective indicator for university performance?	SCIENTOMETRICS	10.1007/s11192-021-04258-6	Web of Science
Viana-Lora, Alba; Nel-lo-Andreu, Marta G.; Anton-Clave, Salvador	Advancing a framework for social impact assessment of tourism research	TOURISM AND HOSPITALITY RESEARCH	10.1177/14673584221105007	Web of Science
Arshabayeva, Gaziza A.; Qumar, Ainur B.; Yessirkepov, Marlen; Zimba, Olena; Kocyigit, Burhan Fatih	Advancing Research, Writing, and Publishing in Nursing: Addressing Challenges and Improving Standards	JOURNAL OF KOREAN MEDICAL SCIENCE	10.3346/jkms.2024.39.e297	Web of Science
Maatouk, Yasser	AI-SPedia: a novel ontology to evaluate the impact of research in the field of artificial intelligence	PEERJ COMPUTER SCIENCE	10.7717/peerj-cs.1099	Web of Science
Bornmann, Lutz; Haunschild, Robin	Allegation of scientific misconduct increases Twitter attention	SCIENTOMETRICS	10.1007/s11192-018-2698-6	Web of Science
Bornmann, Lutz; Haunschild, Robin	Alternative article-level metrics The use of alternative metrics in research evaluation	EMBO REPORTS	10.15252/embr.201847260	Web of Science
Thelwall, Mike; Kousha, Kayvan; Dinsmore, Adam; Dolby, Kevin	Alternative metric indicators for funding scheme evaluations	ASLIB JOURNAL OF INFORMATION MANAGEMENT	10.1108/AJIM-09-2015-0146	Web of Science
Chan, E.; Quinn, C.; Hirji, I.; Hillengass, J.; Anderson, K.; Oukessou, A.; Davis, C.	Alternative metrics for assessing clinical benefit with immunotherapy in oncology	ONCOIMMUNOLOGY	10.1080/2162402X.2017.1343774	Web of Science
Viana Lora, Alba; Gemma Nel-lo Andreu, Marta	Alternative Metrics for Assessing the Social Impact of Tourism Research	SUSTAINABILITY	10.3390/su12104299	Web of Science
Bornmann, Lutz	Alternative metrics in scientometrics: a meta-analysis of research into three altmetrics	SCIENTOMETRICS	10.1007/s11192-015-1565-y	Web of Science
Meibauer, Gustav; Phull, Kiran; Alejandro, Audrey; Ciflikli, Gokhan	Alternative metrics, traditional problems? Assessing gender dynamics in the altmetrics of political science	EUROPEAN POLITICAL SCIENCE	10.1057/s41304-023-00431-y	Web of Science
Dinsmore, Adam; Allen, Liz; Dolby, Kevin	Alternative Perspectives on Impact: The Potential of ALMs and Altmetrics to Inform Funders about Research Impact	PLOS BIOLOGY	10.1371/journal.pbio.1002003	Web of Science
Kolahi, J.; Iranmanesh, P.; Khazaei, S.	Altmetric analysis of 2015 dental literature: a cross sectional survey	BRITISH DENTAL JOURNAL	10.1038/sj.bdj.2017.408	Web of Science
Ortiz-Nunez, Roelvis	Altmetric analysis of COVID-19 research published in 2020	REVISTA ESPANOLA DE DOCUMENTACION CIENTIFICA	10.3989/redc.2022.2.1912	Web of Science
Kolahi, J.; Khazaei, S.; Iranmanesh, P.; Khademi, A.; Nekoofar, M. H.; Dummer, P. M. H.	Altmetric analysis of the contemporary scientific literature in Endodontology	INTERNATIONAL ENDODONTIC JOURNAL	10.1111/iej.13226	Web of Science
Patel, Parth A.; Boyd, Carter J.	Altmetric Analysis of the Most-Mentioned Articles Online in Plastic Surgery	AESTHETIC SURGERY JOURNAL	10.1093/asj/sjac186	Web of Science
Yilmaz, Mevlut; Polat, Osman Ahmet	Altmetric and Bibliographic Analysis of the Most Popular Articles on Vitreoretinal Surgery Between 2010 and 2020	CUREUS JOURNAL OF MEDICAL SCIENCE	10.7759/cureus.36465	Web of Science
Grover, Sonal; Elwood, Adam D.; Patel, Jharna M.; Ananth, Cande, V; Brandt, Justin S.	Altmetric and bibliometric analysis of obstetrics and gynecology research: influence of public engagement on citation potential	AMERICAN JOURNAL OF OBSTETRICS AND GYNECOLOGY	10.1016/j.ajog.2022.03.013	Web of Science
Adriaanse, Leslie; Niemand, Cornelius J. P.; Rensleigh, Chris	Altmetric and bibliometric indicators for academic social networks: Academia.edu & ResearchGate	SOUTH AFRICAN JOURNAL OF INFORMATION MANAGEMENT	10.4102/sajim.v26i1.1869	Web of Science
Alhuay-Quispe, Joel; Bautista-Ynofuente, Lourdes	Altmetric attention and access type in Peruvian ar- ticles of Social Sciences	INVESTIGACION BIBLIOTECOLOGICA	10.22201/iibi.24488321xe.2021.89.58369	Web of Science
Zissette, Seth; Gautam, Anant; Krumholz, Harlan M.; Ross, Joseph S.; Wallach, Joshua D.	Altmetric Attention Scores and Citations of Published Research With or Without Preprints	JAMA NETWORK OPEN	10.1001/jamanetworkopen.2024.24732	Web of Science
Huang, Austin; Lee, Andrew G.; Weng, Christina Y.	Altmetric Attention Scores in Ophthalmology Journals	JAMA OPHTHALMOLOGY	10.1001/jamaophthalmol.2022.3160	Web of Science
Garcovich, Daniele; Wu, Angel Zhou; Garcia, Carolina Soledad Romero; Lorenzo, Alfonso Alvarado; Aiuto, Riccardo; Martin, Milagros Adobes	Altmetric Behaviour over a Two-Year Observation Period: A Longitudinal Cohort Study in Orthodontic Research	APPLIED SCIENCES-BASEL	10.3390/app13148404	Web of Science
Sharp, M.K., Logullo, P., Murphy, P., Ryan, M., Clyne, B.	Altmetric coverage of health research in Ireland 2017-2023: a protocol for a cross-sectional analysis	Hrb Open Research	10.12688/hrbopenres.13895.2	Scopus
Gupta, Solanki; Singh, Vivek Kumar; Banshal, Sumit Kumar	Altmetric data quality analysis using Benford's law	SCIENTOMETRICS	10.1007/s11192-024-05061-9	Web of Science
Chapman, Colin A.; Hemingway, Claire A.; Sarkar, Dipto; Gogarten, Jan F.; Stenseth, Nils Chr	Altmetric Scores in Conservation Science have Gender and Regional Biases	CONSERVATION & SOCIETY	10.4103/cs.cs_27_21	Web of Science
Serghiou, Stylianos; Ioannidis, John P. A.	Altmetric Scores, Citations, and Publication of Studies Posted as Preprints	JAMA-JOURNAL OF THE AMERICAN MEDICAL ASSOCIATION	10.1001/jama.2017.21168	Web of Science
Wooldridge, Jenny; King, Mike B.	Altmetric scores: An early indicator of research impact	JOURNAL OF THE ASSOCIATION FOR INFORMATION SCIENCE AND TECHNOLOGY	10.1002/asi.24122	Web of Science
Powell, Arfon G. M. T.; Bevan, Victoria; Brown, Chris; Lewis, Wyn G.	Altmetric Versus Bibliometric Perspective Regarding Publication Impact and Force	WORLD JOURNAL OF SURGERY	10.1007/s00268-018-4579-9	Web of Science
Rasuli, Behrooz; Nabavi, Majid	Altmetric.com or PlumX: Does it matter?	LEARNED PUBLISHING	10.1002/leap.1631	Web of Science
Crotty, David	Altmetrics	EUROPEAN HEART JOURNAL	10.1093/eurheartj/ehx447	Web of Science
Melero, Remedios	Altmetrics - a complement to conventional metrics	BIOCHEMIA MEDICA	10.11613/BM.2015.016	Web of Science
Tahamtan, Iman; Bornmann, Lutz	Altmetrics and societal impact measurements: Match or mismatch? A literature review	PROFESIONAL DE LA INFORMACION	10.3145/epi.2020.ene.02	Web of Science
Barber, Kirk	Altmetrics and Sunscreens	JOURNAL OF CUTANEOUS MEDICINE AND SURGERY	10.1177/1203475419858054	Web of Science
Shrivastava, R., Mahajan, P.	Altmetrics and their relationship with citation counts: a case of journal articles in physics	Global Knowledge Memory and Communication	10.1108/GKMC-07-2021-0122	Scopus
Olmeda-Gomez, Carlos; Perianes-Rodriguez, Antonio	Altmetrics as a research specialty (Dimensions, 2005-2018)	PROFESIONAL DE LA INFORMACION	10.3145/epi.2019.nov.08	Web of Science
Tunger, Dirk; Ahn, Heinz; Clermont, Marcel; Krolak, Johanna; Langner, Julia; Mittermaier, Bernhard	Altmetrics as Additional Indicators for Analyzing Research Efficiency of Universities? AConceptual and Empirical Study	BETRIEBSWIRTSCHAFTLICHE FORSCHUNG UND PRAXIS		Web of Science
Kunze, Kyle N.; Richardson, Michelle; Bernstein, David N.; Premkumar, Ajay; Piuzzi, Nicolas S.; McLawhorn, Alexander S.	Altmetrics Attention Scores for Randomized Controlled Trials in Total Joint Arthroplasty Are Reflective of High Scientific Quality: An Altmetrics-Based Methodological Quality and Bias Analysis	JOURNAL OF THE AMERICAN ACADEMY OF ORTHOPAEDIC SURGEONS GLOBAL RESEARCH AND REVIEWS	10.5435/JAAOSGlobal-D-20-00187	Web of Science
Valderrama-Baca, Pilar; Arroyo-Machado, Wenceslao; Torres-Salinas, Daniel	Altmetrics can capture research evidence: an analysis across types of studies in COVID-19 literature	PROFESIONAL DE LA INFORMACION	10.3145/epi.2023.mar.13	Web of Science
Ortega, José-Luis	Altmetrics data providers: A meta-analysis review of the coverage of metrics and publication	Profesional de la Informacion	10.3145/epi.2020.ene.07	Scopus
Chisolm, Margaret S.	Altmetrics for Medical Educators	ACADEMIC PSYCHIATRY	10.1007/s40596-016-0639-3	Web of Science
Sinha, Prashant Kumar; Sahoo, Subhranshu Bhushan; Gajbe, Sagar Bhimrao; Chakrabory, Kanu; Mahato, Shiva Shankar	Altmetrics Research Progress: A Bibliometric Analysis and Visualization	JOURNAL OF SCIENTOMETRIC RESEARCH	10.5530/jscires.9.3.37	Web of Science
Fassoulaki, Argyro; Vassi, Aimilia; Kardasis, Antonios; Chantziara, Vasiliki	Altmetrics versus traditional bibliometrics Short-time lag and short-time life?	EUROPEAN JOURNAL OF ANAESTHESIOLOGY	10.1097/EJA.0000000000001208	Web of Science
Repiso, Rafael; Castillo-Esparcia, Antonio; Torres-Salinas, Daniel	Altmetrics, alternative indicators for Web of Science Communication studies journals	SCIENTOMETRICS	10.1007/s11192-019-03070-7	Web of Science
Erdt, Mojisola; Nagarajan, Aarthy; Sin, Sei-Ching Joanna; Theng, Yin-Leng	Altmetrics: an analysis of the state-of-the-art in measuring research impact on social media	SCIENTOMETRICS	10.1007/s11192-016-2077-0	Web of Science
Moore, Andrew	Altmetrics: Just measuring the buzz?	BIOESSAYS	10.1002/bies.201600132	Web of Science
Torres-Salinas, Daniel; Cabezas-Clavijo, Alvaro; Jimenez-Contreras, Evaristo	Altmetrics: New Indicators for Scientific Communication in Web 2.0	COMUNICAR	10.3916/C41-2013-05	Web of Science
Ng, Jeremy Y.; Judge, Alep; Cramer, Holger	An altmetric analysis of the research literature about traditional, complementary, and integrative medicine	ADVANCES IN INTEGRATIVE MEDICINE	10.1016/j.aimed.2025.100506	Web of Science
Borcak, Deniz; Bulut, Hatice	An Altmetric Analysis of Top 100 Cited Articles on Perinatal Infection Perinatal Enfeksiyon Konusunda En Cok Al?nt? Yap?lan 100 Makalenin Altmetrik Analizi	BEZMIALEM SCIENCE	10.14235/bas.galenos.2022.50479	Web of Science
Markusova, V. A.; Mindeli, L. E.; Bogorov, V. G.; Libkind, A. N.	An Altmetric As an Indicator of a Publication's Scientific Impact	HERALD OF THE RUSSIAN ACADEMY OF SCIENCES	10.1134/S1019331618040123	Web of Science
Taylor, Michael	An altmetric attention advantage for open access books in the humanities and social sciences	SCIENTOMETRICS	10.1007/s11192-020-03735-8	Web of Science
Tiwari, Sakshi; Bharti, Pratiksha; Shimray, Somipam R.	An Altmetric Examination of Artificial Intelligence and Emotional Intelligence: A View from PlumX Metrics	DESIDOC JOURNAL OF LIBRARY & INFORMATION TECHNOLOGY	10.14429/djlit.21020	Web of Science
Barbic, David; Tubman, Michelle; Lam, Henry; Barbic, Skye	An Analysis of Altmetrics in Emergency Medicine	ACADEMIC EMERGENCY MEDICINE	10.1111/acem.12898	Web of Science
Sener, Hidayet; Evereklioglu, Cem; Horozoglu, Fatih	An Analysis of the 50 Most-Cited Uveitis Articles Published Between 2010-2020 From a Bibliographic and Altmetric Perspective	CUREUS JOURNAL OF MEDICAL SCIENCE	10.7759/cureus.29930	Web of Science
Arca, Dilek Omur; Bayram, Basak; Boztas, Nilay; Erdemir, Ismail; Cetin, Murat; Sagiroglu, Gonul; Hanci, Volkan	An analysis of the top 500 anesthesiology publications with the highest altmetric attention scores	MEDICINE	10.1097/MD.0000000000041523	Web of Science
Li, Chenhao; Zhang, Jiyin; Chen, Weilin; Ma, Xiaogang	An Approach to Trustworthy Article Ranking by NLP and Multi-Layered Analysis and Optimization	ALGORITHMS	10.3390/a18070408	Web of Science
Lazarus, Suleman	An Autoethnographic Perspective on Scholarly Impact, Citation Politics, and North-South Power Dynamics	LIFE WRITING	10.1080/14484528.2024.2430666	Web of Science
Zhang, Xi; Wang, Xianhai; Zhao, Hongke; Ordonez de Pablos, Patricia; Sun, Yongqiang; Xiong, Hui	An effectiveness analysis of altmetrics indices for different levels of artificial intelligence publications	SCIENTOMETRICS	10.1007/s11192-019-03088-x	Web of Science
Chi, Pei-Shan; Glanzel, Wolfgang	An empirical investigation of the associations among usage, scientific collaboration and citation impact	SCIENTOMETRICS	10.1007/s11192-017-2356-4	Web of Science
Fang, Zhichao; Costas, Rodrigo; Tian, Wencan; Wang, Xianwen; Wouters, Paul	An extensive analysis of the presence of altmetric data for Web of Science publications across subject fields and research topics	SCIENTOMETRICS	10.1007/s11192-020-03564-9	Web of Science
Askeridis, Johanna M.	An h index for Mendeley: comparison of citation-based h indices and a readership-based hmen index for 29 authors	SCIENTOMETRICS	10.1007/s11192-018-2882-8	Web of Science
Torres, Jonathan M.	An Innovative Approach to Bridging Open Access, Collection Development, and Faculty: An Altmetric and CiteScore Case Study at a Large Public University	QUALITATIVE & QUANTITATIVE METHODS IN LIBRARIES		Web of Science
Erdt, Mojisola; Aung, Htet Htet; Aw, Ashley Sara; Rapple, Charlie; Theng, Yin-Leng	Analysing researchers' outreach efforts and the association with publication metrics: A case study of Kudos	PLOS ONE	10.1371/journal.pone.0183217	Web of Science
Shiah, E., Heiman, A.J., Ricci, J.A.	Analysis of Alternative Metrics of Research Impact: A Correlation Comparison between Altmetric Attention Scores and Traditional Bibliometrics among Plastic Surgery Research	Plastic and Reconstructive Surgery	10.1097/PRS.0000000000007270	Scopus
Kim, Yerim; Kim, Jee-Eun; Lee, Sang-Hwa; Yoon, Dae Young; Bae, Jong Seok	Analysis of Altmetrics in Social Recognition of Neurology and Neurological Disorders	HEALTHCARE	10.3390/healthcare8040367	Web of Science
Adeyeri, Bolatito; Lee, Tiffany; Beal, Taylor; Huang, Austin; Harrington, Melvyn A.	Analysis of Research Productivity of Orthopedic Surgery Residency Applicants	CUREUS JOURNAL OF MEDICAL SCIENCE	10.7759/cureus.46384	Web of Science
Roda-Segarra, Jacobo; Mengual-Andres, Santiago; Rico, Andres Paya	Analysis of social metrics on scientific production in the field of emotion-aware education through artificial intelligence	FRONTIERS IN ARTIFICIAL INTELLIGENCE	10.3389/frai.2024.1401162	Web of Science
Grillo, Ricardo	Analysis of the 100 most cited articles on ameloblastoma	ORAL AND MAXILLOFACIAL SURGERY-HEIDELBERG	10.1007/s10006-022-01082-x	Web of Science
Bayram, Basak; Cetin, Murot; Limon, Onder; Long, Brit; Gottlieb, Michael	Analysis of the Highest Altmetrics-scored Articles in Emergency Medicine Journals	WESTERN JOURNAL OF EMERGENCY MEDICINE	10.5811/westjem.21201	Web of Science
Rocha, Aurelio de Oliveira; dos Anjos, Lucas Menezes; Freire-Maia, Juliana; Henriques, Bruno; Cardoso, Mariane; Martins Junior, Paulo Antonio	Analysis of the profile of metric-based reviews published in dentistry and proposal for a standardized guideline: metrics	ODONTOLOGY	10.1007/s10266-025-01208-z	Web of Science
Bayar, Bahattin; Peksoez, Rifat	Analysis of Trending Topics in Breast Cancer Articles From an Altmetric Perspective	CUREUS JOURNAL OF MEDICAL SCIENCE	10.7759/cureus.26565	Web of Science
Chandrakala, B. R.; Babu, H. Rajendra	Analyzing the scholarly visibility of blockchain technology research output on social media platforms using altmetrics	SCIENTOMETRICS	10.1007/s11192-025-05354-7	Web of Science
Mukherjee, Bhaskar; Subotic, Sinisa; Chaubey, Ajay Kumar	And now for something completely different: the congruence of the Altmetric Attention Score's structure between different article groups	SCIENTOMETRICS	10.1007/s11192-017-2559-8	Web of Science
Egbaria, Jamal K.; Kofskey, Alexander M.; Boyd, Carter J.; Wagener, Brant	Anesthesiology Articles Published in 2020: A Review and Characterization of COVID-19 Versus Non-COVID-19 Publications in Top Anesthesiology Journals	CUREUS JOURNAL OF MEDICAL SCIENCE	10.7759/cureus.23943	Web of Science
Ahangari, Seyed Abedin Hoseini; Khodaveisi, Taleb; Ouchi, Ali; Bouraghi, Hamid; Saeedi, Soheila; Zaheri, Hasti Mohammad; Saniee, Nadia	Application of Health Literacy Promotion Systems: An Altmetric Analysis	HEALTH SCOPE	10.5812/healthscope-161147	Web of Science
Sarkies, M.N., Robinson, S., Briffa, T.,Liew, D., Reid, C.	Applying a framework to assess the impact of cardiovascular outcomes improvement research	Health Research Policy and Systems	10.1186/s12961-021-00710-4	Scopus
Kampman, Jasper M.; Hermanides, Jeroen; Boere, Pascal R. Q.; Hollmann, Markus W.	Appreciation of literature by the anaesthetist: A comparison of citations, downloads and Altmetric Attention Score	ACTA ANAESTHESIOLOGICA SCANDINAVICA	10.1111/aas.13575	Web of Science
Shakeel, Y., Alchokr, R., Krüger, J., Leich, T., Saake, G.	Are Altmetrics Useful for Assessing Scientific Impact?: A Survey	ACM International Conference Proceeding Series	10.1145/3508397.3564845	Scopus
Bernardeau, Claire; Revol, Bruno; Salvo, Francesco; Fusaroli, Michele; Raschi, Emanuel; Cracowski, Jean-Luc; Roustit, Matthieu; Khouri, Charles	Are Causal Statements Reported in Pharmacovigilance Disproportionality Analyses Using Individual Case Safety Reports Exaggerated in Related Citations? A Meta-epidemiological Study	DRUG SAFETY	10.1007/s40264-025-01524-x	Web of Science
Thelwall, Mike; Kousha, Kayvan	Are citations from clinical trials evidence of higher impact research? An analysis of ClinicalTrials.gov	SCIENTOMETRICS	10.1007/s11192-016-2112-1	Web of Science
Thelwall, Mike	Are Mendeley reader counts high enough for research evaluations when articles are published?	ASLIB JOURNAL OF INFORMATION MANAGEMENT	10.1108/AJIM-01-2017-0028	Web of Science
Mackinnon, Shona; Drozdowska, Bogna A.; Hamilton, Michael; Noel-Storr, Anna H.; McShane, Rupert; Quinn, Terry	Are methodological quality and completeness of reporting associated with citation-based measures of publication impact? A secondary analysis of a systematic review of dementia biomarker studies	BMJ OPEN	10.1136/bmjopen-2017-020331	Web of Science
Cenci, Jaisson; Mendes, Fausto Medeiros; Bouter, Lex; Cenci, Tatiana Pereira; Acosta, Carolina de Picoli; Brondani, Bruna; Moher, David; Huysmans, Marie Charlotte; Cenci, Maximiliano Sergio	Are open science practices in dentistry associated with higher Altmetric scores and citation rates?	JOURNAL OF DENTISTRY	10.1016/j.jdent.2024.105393	Web of Science
Zhang, Rui; Wang, Ying; Shu, Fei	Are there any disciplinary differences among altmetrics? An analysis on research gate indicators	ASLIB JOURNAL OF INFORMATION MANAGEMENT	10.1108/AJIM-10-2024-0853	Web of Science
Bornmann, Lutz; Haunschild, Robin; Tekles, Alexander	Are there biases in decisions to tweet on scientific papers? A plea for conducting an experimental Twitter study. Technical note	PROFESIONAL DE LA INFORMACION	10.3145/epi.2022.ene.15	Web of Science
Hou, Jianhua; Ye, Jiantao	Are uncited papers necessarily all nonimpact papers? A quantitative analysis	SCIENTOMETRICS	10.1007/s11192-020-03539-w	Web of Science
Krauskopf, Erwin	Are we at a turning point in journal assessment? An introduction to altmetrics	AUSTRAL JOURNAL OF VETERINARY SCIENCES		Web of Science
Maddi, Abdelghani; Sapinho, David	Article processing charges, altmetrics and citation impact: Is there an economic rationale?	SCIENTOMETRICS	10.1007/s11192-022-04284-y	Web of Science
Cui, Yunxue; Fang, Zhichao; Wang, Xianwen	Article promotion on Twitter and Facebook: A case study of Cell journal	JOURNAL OF INFORMATION SCIENCE	10.1177/01655515211059772	Web of Science
Alexander, Robert; Peterson, Christopher J.; Yang, Shengping; Nugent, Kenneth	Article retraction rates in selected MeSH term categories in PubMed published between 2010 and 2020	ACCOUNTABILITY IN RESEARCH-ETHICS INTEGRITY AND POLICY	10.1080/08989621.2023.2272246	Web of Science
Gasparyan, Armen Yuri; Yessirkepov, Marlen; Voronov, Alexander A.; Maksaev, Artur A.; Kitas, George D.	Article-Level Metrics	JOURNAL OF KOREAN MEDICAL SCIENCE	10.3346/jkms.2021.36.e74	Web of Science
Handel, Michaela J. P.	Article-level metrics - it's not just about citations	JOURNAL OF EXPERIMENTAL BIOLOGY	10.1242/jeb.117150	Web of Science
Neylon, Cameron; Wu, Shirley	Article-Level Metrics and the Evolution of Scientific Impact	PLOS BIOLOGY	10.1371/journal.pbio.1000242	Web of Science
Iyengar, Karthikeyan. P.; Vaishya, Raju	Article-level metrics: A new approach to quantify reach and impact of published research	JOURNAL OF ORTHOPAEDICS	10.1016/j.jor.2023.05.001	Web of Science
van der Zwaard, Stephan; de Leeuw, Arie-Willem; Meerhoff, L. (Rens) A.; Bodine, Sue C.; Knobbe, Arno	Articles with impact: insights into 10 years of research with machine learning	JOURNAL OF APPLIED PHYSIOLOGY	10.1152/japplphysiol.00489.2020	Web of Science
Lu, Wei; Yu, Xueqian; Li, Yueyang; Cao, Yi; Chen, Yanning; Hua, Fang	Artificial Intelligence-Related Dental Research: Bibliometric and Altmetric Analysis	INTERNATIONAL DENTAL JOURNAL	10.1016/j.identj.2024.08.004	Web of Science
Casadevall, Arturo; Bertuzzi, Stefano; Buchmeier, Michael J.; Davis, Roger J.; Drake, Harold; Fang, Ferric C.; Gilbert, Jack; Goldman, Barbara M.; Imperiale, Michael J.; Matsumura, Philip; McAdam, Alexander J.; Pasetti, Marcela F.; Sandri-Goldin, Rozanne M.; Silhavy, Thomas; Rice, Louis; Young, Jo-Anne H.; Shenk, Thomas	ASM Journals Eliminate Impact Factor Information from Journal Websites	MICROBIOLOGY AND MOLECULAR BIOLOGY REVIEWS	10.1128/MMBR.00042-16	Web of Science
Bernstein, David N.; Richardson, Michelle A.; Hammert, Warren C.	Assessing Factors Associated With Altmetric Attention Score: A Preliminary Study of 3 Hand Surgery Journals	HAND-AMERICAN ASSOCIATION FOR HAND SURGERY	10.1177/15589447211017220	Web of Science
Mohammadi, Ehsan; Thelwall, Mike	Assessing non-standard article impact using F1000 labels	SCIENTOMETRICS	10.1007/s11192-013-0993-9	Web of Science
Roy, Abhijit; Mukhopadhyay, Parthasarathi	Assessing Open Access Friendliness of National Institutes of Technology (NITs): A Data Carpentry Approach	DESIDOC JOURNAL OF LIBRARY & INFORMATION TECHNOLOGY	10.14429/djlit.42.5.18263	Web of Science
Cruz Rivera, S., Kyte, D.G., Aiyegbusi, O.L., Keeley, T.J., Calvert, M.J.	Assessing the impact of healthcare research: A systematic review of methodological frameworks	Plos Medicine	10.1371/journal.pmed.1002370	Scopus
Orimi, Jamal Rezaei; Asadi, Mohammad Hossein; Jafari, Forouhe; Ramezani, Aboozar; Hossein Latifi, Seyyed Amir; Khosravi, Azam; Mahmoodi, Seyed Abdollah; Salehi, Mehdi; Siamian, Hasan	Assessing the impact of history of medicine research: A scientometric and altmetric analysis	HEALTH SCIENCE REPORTS	10.1002/hsr2.2186	Web of Science
Moed, Henk F.	Assessment and support of emerging research groups	FEMS MICROBIOLOGY LETTERS	10.1093/femsle/fny189	Web of Science
Haris, Mohammad; Ali, P. M. Naushad; Vaidya, Priya	Assessment of ResearchGate to Unfurl the Academic Pursuits of Physics Scholars	JOURNAL OF SCIENTOMETRIC RESEARCH	10.5530/jscires.12.2.045	Web of Science
Tornberg, Haley; Moezinia, Carine; Wei, Chapman; Bernstein, Simone A.; Wei, Chaplin; Al-Beyati, Refka; Quan, Theodore; Diemert, David J.	Assessment of the Dissemination of COVID-19-Related Articles Across Social Media: Altmetrics Study	JMIR FORMATIVE RESEARCH	10.2196/41388	Web of Science
Reddy, Vamsi; Gupta, Arjun; White, Michael D.; Gupta, Raghav; Agarwal, Prateek; Prabhu, Arpan V.; Lieber, Bryan; Chang, Yue-Fang; Agarwal, Nitin	Assessment of the NIH-supported relative citation ratio as a measure of research productivity among 1687 academic neurological surgeons	JOURNAL OF NEUROSURGERY	10.3171/2019.11.JNS192679	Web of Science
Giustini, Andrew J.; Axelrod, David M.; Lucas, Brian P.; Schroeder, Alan R.	Association Between Citations, Altmetrics, and Article Views in Pediatric Research	JAMA NETWORK OPEN	10.1001/jamanetworkopen.2020.10784	Web of Science
Ran, Na	Association Between Immediacy of Citations and Altmetrics in COVID-19 Research by Artificial Neural Networks	DISASTER MEDICINE AND PUBLIC HEALTH PREPAREDNESS	10.1017/dmp.2021.277	Web of Science
Silva, Marcia Regina; Maricato, Joao de Melo	Association between symbolic capital from citation and altmetrics indicators and institutional scientific capital: analysis of articles with bourdieusian theoretical reference	EM QUESTAO	10.19132/1808-5245.29.126491	Web of Science
Santos, David F.; Asif, Nasir; Malave, Gabriel F. Santos; Izquierdo, Natalio	Association Between Twitter Mention and Open-Access Status on Article Citation Metrics in the Field of Ophthalmology	CUREUS JOURNAL OF MEDICAL SCIENCE	10.7759/cureus.31048	Web of Science
Hajipour, Mohammadreza; Baumann, Brett; Azarbarzin, Ali; Allen, Hirsch; Liu, Yu; Fels, Sidney; Goodfellow, Sebastian; Singh, Amrit; Jen, Rachel; Ayas, Najib T.	Association of alternative polysomnographic features with patient outcomes in obstructive sleep apnea: a systematic review	JOURNAL OF CLINICAL SLEEP MEDICINE	10.5664/jcsm.10298	Web of Science
Ahmad, Faran; Merwin, Matthew; Jaffri, Abbis H.; Krajicek, Bryan	Association of Non-traditional Indicators of Readers? Engagement With Traditional Dissemination Metrics of COVID-19-Related Research	CUREUS JOURNAL OF MEDICAL SCIENCE	10.7759/cureus.34238	Web of Science
Knudson, Duane	Association of ResearchGate research influence score with other metrics of top cited sports biomechanics scholars	BIOMEDICAL HUMAN KINETICS	10.2478/bhk-2023-0008	Web of Science
Buscho, Seth E.; Slater, Noah; Srinivasan, Sathvik; Gupta, Praveena K.	Association of Twitter author Altmetric patterns with research impact in ophthalmology	INTERNATIONAL OPHTHALMOLOGY	10.1007/s10792-025-03514-5	Web of Science
Rosales Turalde, Christian Wilson; Isidoro Espiritu, Adrian; Go Jamora, Roland Dominic	Associations of motor neuron disease research productivity and socioeconomic factors in Southeast Asia: a bibliometric analysis	ARQUIVOS DE NEURO-PSIQUIATRIA	10.1590/0004-282X-ANP-2019-0464	Web of Science
Kortelainen, Terttu; Katvala, Mari; Lansman, Anni-Siiri	Attention and altmetrics	INFORMATION RESEARCH-AN INTERNATIONAL ELECTRONIC JOURNAL		Web of Science
Martin-Martin, Alberto; Orduna-Malea, Enrique; Delgado Lopez-Cozar, Emilio	Author-level metrics in the new academic profile platforms: The online behaviour of the Bibliometrics community	JOURNAL OF INFORMETRICS	10.1016/j.joi.2018.04.001	Web of Science
Subaveerapandiyan, A., Ahmad, N., Shimray, S.R., Annamma, L.M., George, B.T.	Balancing research excellence and ‘Publish or Perish’ in private Indian universities	Information Development	10.1177/02666669251320623	Scopus
Komaritsa, V. N.	Benefits of Using Open Access: Citation Analysis	AUTOMATIC DOCUMENTATION AND MATHEMATICAL LINGUISTICS	10.3103/S0005105522040045	Web of Science
Maggio, Lauren A.; Meyer, Holly S.; Artino, Anthony R.	Beyond Citation Rates: A Real-Time Impact Analysis of Health Professions Education Research Using Altmetrics	ACADEMIC MEDICINE	10.1097/ACM.0000000000001897	Web of Science
Vrabel, Mark	Beyond the Impact Factor	ONCOLOGY NURSING FORUM	10.1188/19.ONF.143-145	Web of Science
Toth, Janos Jozsef; Halo, Gergo; Goyanes, Manuel	Beyond views, productivity, and citations: measuring geopolitical differences of scientific impact in communication research	SCIENTOMETRICS	10.1007/s11192-023-04801-7	Web of Science
Xia, Feng; Su, Xiaoyan; Wang, Wei; Zhang, Chenxin; Ning, Zhaolong; Lee, Ivan	Bibliographic Analysis of Nature Based on Twitter and Facebook Altmetrics Data	PLOS ONE	10.1371/journal.pone.0165997	Web of Science
Marques Martinez, Laura; Borrell Garcia, Carla; Guinot Barona, Clara; Boo Gordillo, Paula; Garcia Miralles, Esther	Bibliometric Analysis of Dental Erosion (2011-2020)	APPLIED SCIENCES-BASEL	10.3390/app112210971	Web of Science
Sahin, Mehmet Fatih; Dogan, Cagri; Akgul, Murat; Yazici, Cenk Murat; Seramet, Serkan; Dayisoylu, Hulusi Sitki	Bibliometric analysis of most cited Peyronie's disease and its management publications	FRONTIERS IN SURGERY	10.3389/fsurg.2024.1336391	Web of Science
Zhang, Xue; Yang, Qiuyu; Yu, Hao; Yin, Feng; He, Yue; Peng, Lihui; Zhao, Zixia; Li, Mengxiang; He, Youxian; He, Chengsong; Chen, Jie	Bibliometric analysis of the global literature productivity of adult-onset Still's disease (2011-2020)	RHEUMATOLOGY INTERNATIONAL	10.1007/s00296-022-05097-1	Web of Science
Gonzalez, Marco; Salgado-Arroyo, Luis	Bibliometric analysis of the scientific articles published in Veterinary Medicine and Zootechnics in Colombia 2010-2019	REVISTA MVZ CORDOBA	10.21897/rmvz.2114	Web of Science
Prazeres, Filipe; Passos, Ligia	Bibliometric analysis of the top 100 most cited articles on multimorbidity using the Dimensions database	FAMILY MEDICINE AND PRIMARY CARE REVIEW	10.5114/fmpcr.2021.101023	Web of Science
Cash, Carsen; Scott, Leon; Walden, Rachel Lane; Kuhn, Andrew; Bowman, Eric	Bibliometric analysis of the top 50 highly cited articles on platelet-rich plasma in osteoarthritis and tendinopathy	REGENERATIVE MEDICINE	10.2217/rme-2022-0024	Web of Science
Alyanak, Bulent; Yildizgoren, Mustafa Turgut; Bagcier, Fatih	Bibliometric and Altimetric Analysis of Research Relating to Percutaneous Electrolysis	MLTJ-MUSCLES LIGAMENTS AND TENDONS JOURNAL	10.32098/mltj.01.2024.11	Web of Science
Kocyigit, Burhan Fatih; Akyol, Ahmet	Bibliometric and Altmetric Analyses of Publication Activity in the Field of Behcet's Disease in 2010-2019	JOURNAL OF KOREAN MEDICAL SCIENCE	10.3346/jkms.2021.36.e207	Web of Science
Khan, Hiba; Gupta, Prakash; Zimba, Olena; Gupta, Latika	Bibliometric and Altmetric Analysis of Retracted Articles on COVID-19	JOURNAL OF KOREAN MEDICAL SCIENCE	10.3346/jkms.2022.37.e44	Web of Science
Dede, Burak Tayyip; Oguz, Muhammed; Bagcier, Fatih; Aytekin, Ebru	Bibliometric and Altmetric Analysis of the 100 Most Cited Articles on Piriformis Syndrome	HASEKI TIP BULTENI-MEDICAL BULLETIN OF HASEKI	10.4274/haseki.galenos.2024.9841	Web of Science
Hassan, Waseem; Paas, Fred	Bibliometric comparison of Nobel Prize laureates: a few suggestions	NAUNYN-SCHMIEDEBERGS ARCHIVES OF PHARMACOLOGY	10.1007/s00210-024-03648-w	Web of Science
Setti, Gianluca	Bibliometric Indicators: Why Do We Need More Than One?	IEEE ACCESS	10.1109/ACCESS.2013.2261115	Web of Science
Yuen, Jason; Jabal, Mohamed Sobhi; Savastano, Luis E.; Kallmes, David F.	Bibliometric Trends in Open Surgical and Endovascular Cerebrovascular Research	CUREUS JOURNAL OF MEDICAL SCIENCE	10.7759/cureus.25204	Web of Science
Ng, Jeremy Y.; Stephen, Dimity; Liu, Jianping; Ostermann, Thomas; Robinson, Nicola; Cramer, Holger	Bibliometrics and altmetrics in the context of traditional, complementary, and integrative medicine	INTEGRATIVE MEDICINE RESEARCH	10.1016/j.imr.2025.101181	Web of Science
Carvalho, Ana Paula; Viana, Karolina Skarlet Silva; Costa, Fernando Oliveira; Lima, Rafael Paschoal Esteves; Martins-Junior, Paulo Antonio; Cota, Luis Otavio Miranda	Bibliometrics and altmetrics on halitosis: exploring the top 100 most-cited papers	JOURNAL OF BREATH RESEARCH	10.1088/1752-7163/ada6f6	Web of Science
Blakeman, Karen	Bibliometrics in a digital age: help or hindrance	SCIENCE PROGRESS	10.3184/003685018X15337564592469	Web of Science
Hicks, D., Wouters, P., Waltman, L., De Rijcke, S., Rafols, I.	Bibliometrics: The Leiden Manifesto for research metrics	Nature	10.1038/520429a	Scopus
Agarwal, Ashok; Durairajanayagam, Damayanthi; Tatagari, Sindhuja; Esteves, Sandro C.; Harlev, Avi; Henkel, Ralf; Roychoudhury, Shubhadeep; Homa, Sheryl; Garrido Puchalt, Nicolas; Ramasamy, Ranjith; Majzoub, Ahmad; Ly, Kim Dao; Tvrda, Eva; Assidi, Mourad; Kesari, Kavindra; Sharma, Reecha; Banihani, Saleem; Ko, Edmund; Abu-Elmagd, Muhammad; Gosalvez, Jaime; Bashiri, Asher	Bibliometrics: tracking research impact by selecting the appropriate metrics	ASIAN JOURNAL OF ANDROLOGY	10.4103/1008-682X.171582	Web of Science
Llewellyn, Nicole M.; Weber, Amber A.; Fitzpatrick, Anne M.; Nehl, Eric J.	Big splashes & ripple effects: a narrative review of the short- & long-term impact of publications supported by an NIH CTSA pediatrics program	TRANSLATIONAL PEDIATRICS	10.21037/tp-21-506	Web of Science
Ortega, Jose Luis	Blogs and news sources coverage in altmetrics data providers: a comparative analysis by country, language, and subject	SCIENTOMETRICS	10.1007/s11192-019-03299-2	Web of Science
Mas-Bleda, Amalia; Thelwall, Mike	Can alternative indicators overcome language biases in citation counts? A comparison of Spanish and UK research	SCIENTOMETRICS	10.1007/s11192-016-2118-8	Web of Science
Valderrama, Pilar; Arroyo-Machado, Wenceslao; Baca, Adela; Torres-Salinas, Daniel	Can altmetric mentions reflect the quality of evidence? A study in Biomedical and Life Sciences	SCIENTOMETRICS	10.1007/s11192-025-05292-4	Web of Science
Lehane, Daniel J.; Black, Colin S.	Can altmetrics predict future citation counts in critical care medicine publications?	JOURNAL OF THE INTENSIVE CARE SOCIETY	10.1177/1751143720903240	Web of Science
Kassab, Omar; Bornmann, Lutz; Haunschild, Robin	Can altmetrics reflect societal impact considerations?: Exploring the potential of altmetrics in the context of a sustainability science research center	QUANTITATIVE SCIENCE STUDIES	10.1162/qss_a_00032	Web of Science
de Winter, Joost	Can ChatGPT be used to predict citation counts, readership, and social media interaction? An exploration among 2222 scientific abstracts	SCIENTOMETRICS	10.1007/s11192-024-04939-y	Web of Science
Stewart, Alex	Can family business loosen the grips of accounting, economics, and finance?	JOURNAL OF FAMILY BUSINESS STRATEGY	10.1016/j.jfbs.2018.06.001	Web of Science
Song, Yunya; Wang, Xiaohui; Li, Guanrong	Can social media combat gender inequalities in academia? Measuring the prevalence of the Matilda effect in communication	JOURNAL OF COMPUTER-MEDIATED COMMUNICATION	10.1093/jcmc/zmad050	Web of Science
Orduna-Malea, Enrique; Aguillo, Isidro F.	Can we use link-based indicators to find highly cited publications? The case of the Trust Flow score	JOURNAL OF INFORMATION SCIENCE	10.1177/01655515221141032	Web of Science
Viana, Karolina Skarlet Silva; Divenuto, Ernesto Andrade; Lima, Rafael Paschoal Esteves	Cannabis Uses in Dentistry: A Bibliometric Analysis	JOURNAL OF INTEGRATIVE AND COMPLEMENTARY MEDICINE	10.1089/jicm.2024.0368	Web of Science
Choi, Andrew D.; Geske, Jeffrey B.; Lopez-Mattei, Juan C.; Parwani, Purvi; Wang, Dee Dee; Winchester, David E.; Sengupta, Partho P.; Zoghbi, William A.; Shaw, Leslee J.; Chandrashekhar, Y. S.; Blankstein, Ron	Cardiovascular Imaging Through the Prism of Modern Metrics	JACC-CARDIOVASCULAR IMAGING	10.1016/j.jcmg.2020.03.003	Web of Science
Smith, Derek R.; Watson, Roger	Career development tips for today's nursing academic: bibliometrics, altmetrics and social media	JOURNAL OF ADVANCED NURSING	10.1111/jan.13067	Web of Science
Jia, Zhiwei; Liu, Donghua; Li, Xingxuan; Wen, Tianlin; Li, Wei	Cartilage Endplate-Derived Stem Cells for Regeneration of Intervertebral Disc Degeneration: An Analytic Study	JOURNAL OF INFLAMMATION RESEARCH	10.2147/JIR.S431986	Web of Science
Khatoon, Asma; Daud, Ali; Amjad, Tehmina	Categorization and correlational analysis of quality factors influencing citation	ARTIFICIAL INTELLIGENCE REVIEW	10.1007/s10462-023-10657-3	Web of Science
Hong, Sung-Tae; Gasparyan, Armen Yuri	Celebrating the Latest Release of the Journal Impact Factors: Thinking Globally, Acting Locally	JOURNAL OF KOREAN MEDICAL SCIENCE	10.3346/jkms.2015.30.8.999	Web of Science
Patel, Vishal; Li, Charles H.; Acharya, Jay; Lerner, Alexander; Rajamohan, Anandh G.	Changes in Social Media Impact of the Radiological Literature During the Covid-19 Pandemic	ACADEMIC RADIOLOGY	10.1016/j.acra.2020.11.002	Web of Science
Takuathung, Mingkwan Na; Sakuludomkan, Wannachai; Teekachunhatean, Supanimit; Koonrungsesomboon, Nut	Characteristics and Research Techniques Associated with the Journal Impact Factor and Other Key Metrics in Pharmacology Journals	COMPUTATION	10.3390/computation9110116	Web of Science
Nath, Amit; Jana, Sibsankar; Santra, Patit Paban	Characteristics of Mendeley Readership for Earth and Planetary Science Articles: An Exploratory Study of 12 Narrow Scopus Fields	DESIDOC JOURNAL OF LIBRARY & INFORMATION TECHNOLOGY	10.14429/djlit.41.6.16961	Web of Science
Kocyigit, Burhan Fatih; Zhaksylyk, Alikhan; Akyol, Ahmet; Yessirkepov, Marlen	Characteristics of Retracted Publications From Kazakhstan: An Analysis Using the Retraction Watch Database	JOURNAL OF KOREAN MEDICAL SCIENCE	10.3346/jkms.2023.38.e390	Web of Science
Hong, Ji Hyun; Yoon, Dae Young; Lim, Kyoung Ja; Moon, Ji Yoon; Baek, Sora; Seo, Young Lan; Yun, Eun Joo	Characteristics of the Most Cited, Most Downloaded, and Most Mentioned Articles in General Medical Journals: A Comparative Bibliometric Analysis	HEALTHCARE	10.3390/healthcare8040492	Web of Science
Abbott, Rebecca; Bethel, Alison; Rogers, Morwenna; Whear, Rebecca; Orr, Noreen; Shaw, Liz; Stein, Ken; Coon, Jo Thompson	Characteristics, quality and volume of the first 5 months of the COVID-19 evidence synthesis infodemic: a meta-research study	BMJ EVIDENCE-BASED MEDICINE	10.1136/bmjebm-2021-111710	Web of Science
Patel, Ravi B.; Vaduganathan, Muthiah; Bhatt, Deepak L.; Bonow, Robert O.	Characterizing High-Performing Articles by Altmetric Score in Major Cardiovascular Journals	JAMA CARDIOLOGY	10.1001/jamacardio.2018.3823	Web of Science
Haustein, Stefanie; Costas, Rodrigo; Lariviere, Vincent	Characterizing Social Media Metrics of Scholarly Papers: The Effect of Document Properties and Collaboration Patterns	PLOS ONE	10.1371/journal.pone.0120495	Web of Science
Sivanesan, Umaseh; Wu, Kay; McInnes, Matthew D. F.; Dhindsa, Kiret; Salehi, Fateme; van der Pol, Christian B.	Checklist for Artificial Intelligence in Medical Imaging Reporting Adherence in Peer-Reviewed and Preprint Manuscripts With the Highest Altmetric Attention Scores: A Meta-Research Study	CANADIAN ASSOCIATION OF RADIOLOGISTS JOURNAL-JOURNAL DE L ASSOCIATION CANADIENNE DES RADIOLOGISTES	10.1177/08465371221134056	Web of Science
Garcovich, D.; Marques Martinez, L.; Adobes Martin, M.	Citation classics in paediatric dentistry: a bibliometric study on the 100 most-cited articles	EUROPEAN ARCHIVES OF PAEDIATRIC DENTISTRY	10.1007/s40368-019-00483-z	Web of Science
Gupta, Saurabh; Kumar, Ritesh; Shrivastava, Rishabh; Prajapati, Naresh; Balasubramani, Rajan; Chauhan, Deepak Kumar	Citation dynamics and their relationship with social attention score: a case of climate change law	GLOBAL KNOWLEDGE MEMORY AND COMMUNICATION	10.1108/GKMC-09-2024-0614	Web of Science
Lisciandra, C.	Citation Metrics: A Philosophy of Science Perspective	Episteme	10.1017/epi.2024.46	Scopus
Willighagen, Lars G.	Citation.js: a format-independent, modular bibliography tool for the browser and command line	PEERJ COMPUTER SCIENCE	10.7717/peerj-cs.214	Web of Science
Wang, G., Hu, G.	Citations and the Nature of Cited Sources: A Cross-Disciplinary and Cross-Linguistic Study	Sage Open	10.1177/21582440221093350	Scopus
Wasike, B.	Citations Gone #Social: Examining the Effect of Altmetrics on Citations and Readership in Communication Research	Social Science Computer Review	10.1177/0894439319873563	Scopus
Smith, Denise; McKinnell, Jennifer; Young, Jack	Citations in Wikipedia for understanding research reach	JOURNAL OF THE MEDICAL LIBRARY ASSOCIATION	10.5195/jmla.2024.1730	Web of Science
Rosengaard, Louise Olsbro; Andersen, Mikkel Zola; Rosenberg, Jacob; Fonnes, Siv	Cochrane reviews received more online attention than other systematic reviews-except when published in leading medical journals	SCIENTOMETRICS	10.1007/s11192-025-05302-5	Web of Science
Seppanen, Janne-Tuomas; Varri, Hanna; Ylonen, Irene	Co-citation Percentile Rank and JYUcite: a new network-standardized output-level citation influence metric and its implementation using Dimensions API	SCIENTOMETRICS	10.1007/s11192-022-04393-8	Web of Science
Cabrini Gracio, Maria Claudia; Delbianco, Natalia Rodrigues; Rosas, Fabio Sampaio; Perianes-Rodriguez, Antonio	Co-follower metric on academic-social media ResearchGate: similarities between Derek de Solla Price Memorial Medal winners	SCIENTOMETRICS	10.1007/s11192-023-04793-4	Web of Science
Dorta-Gonzalez, Pablo; Dorta-Gonzalez, Maria Isabel	Collaboration Effect by Co-Authorship on Academic Citation and Social Attention of Research	MATHEMATICS	10.3390/math10122082	Web of Science
Shu, Fei	Comment to: Does China need to rethink its metrics- and citation-based research rewards policies?	SCIENTOMETRICS	10.1007/s11192-017-2504-x	Web of Science
Ranjha, Kaleem Ullah; Farooq, Minaam; Hoz, Samer S.	Commentary: Altmetrics Versus Bibliometrics in Neurosurgery-Finding a Balance	NEUROSURGERY	10.1227/neu.0000000000002869	Web of Science
Amath, Aysah; Ambacher, Kristin; Leddy, John J.; Wood, Timothy J.; Ramnanan, Christopher J.	Comparing alternative and traditional dissemination metrics in medical education	MEDICAL EDUCATION	10.1111/medu.13359	Web of Science
Carpenter, T.A.	Comparing digital apples to digital apples: Background on NISO’s effort to build an infrastructure for new forms of scholarly assessment	Information Services and Use	10.3233/ISU-140739	Scopus
Walker, Kevin W.; Gilstrap, Donald L.; Scalfani, Vincent F.; Walker, Elaine	Comparing impact of green open access and toll-access publication in the chemical sciences	JOURNAL OF ACADEMIC LIBRARIANSHIP	10.1016/j.acalib.2024.102984	Web of Science
Katchanov, Yurij L.; Markova, Yulia, V; Shmatko, Natalia A.	Comparing the topological rank of journals in Web of Science and Mendeley	HELIYON	10.1016/j.heliyon.2019.e02089	Web of Science
Dutt, Eashaa; Hurst, John R.	Comparing traditional bibliometrics and Altmetric assessments of research impact in respiratory disease	ERJ OPEN RESEARCH	10.1183/23120541.00602-2023	Web of Science
Yang, Siluo; Xing, Xin; Qi, Fan; Gracio, Maria Claudia Cabrini	Comparison of academic book impact from a disciplinary perspective: an analysis of citations and altmetric indicators	SCIENTOMETRICS	10.1007/s11192-020-03808-8	Web of Science
Punia, Vineet; Aggarwal, Vikram; Honomichl, Ryan; Rayi, Appaji	Comparison of Attention for Neurological Research on Social Media vs Academia: An Altmetric Score Analysis	JAMA NEUROLOGY	10.1001/jamaneurol.2019.1791	Web of Science
Skelin, Marko; Katic, Josip; Sarcevic, David; Rahelic, Dario; Lucijanic, Marko; Resic, Arnes; Puljevic, Mislav; Javor, Eugen	Comparison of media and academic attention of recently published positive and neutral or negative randomized cardiovascular clinical trials	REVIEWS IN CARDIOVASCULAR MEDICINE	10.31083/j.rcm2301031	Web of Science
Cox, Andrew; Gadd, Elizabeth; Petersohn, Sabrina; Sbaffi, Laura	Competencies for bibliometrics	JOURNAL OF LIBRARIANSHIP AND INFORMATION SCIENCE	10.1177/0961000617728111	Web of Science
Braithwaite, Jeffrey; Herkes, Jessica; Churruca, Kate; Long, Janet C.; Pomare, Chiara; Boyling, Claire; Bierbaum, Mia; Clay-Williams, Robyn; Rapport, Frances; Shih, Patti; Hogden, Anne; Ellis, Louise A.; Ludlow, Kristiana; Austin, Elizabeth; Seah, Rebecca; McPherson, Elise; Hibbert, Peter D.; Westbrook, Johanna	Comprehensive Researcher Achievement Model (CRAM): a framework for measuring researcher achievement, impact and influence derived from a systematic literature review of metrics and models	BMJ OPEN	10.1136/bmjopen-2018-025320	Web of Science
Hew, Jun-Jie; Lee, Voon-Hsien; Ooi, Keng-Boon; Lin, Binshan	Computer Science in ASEAN: A Ten-Year Bibliometric Analysis (2009-2018)	JOURNAL OF COMPUTER INFORMATION SYSTEMS	10.1080/08874417.2019.1601538	Web of Science
Lemke, Steffen; Mazarakis, Athanasios; Peters, Isabella	Conjoint analysis of researchers' hidden preferences for bibliometrics, altmetrics, and usage metrics	JOURNAL OF THE ASSOCIATION FOR INFORMATION SCIENCE AND TECHNOLOGY	10.1002/asi.24445	Web of Science
Hsu, Long-Jing; Lin, Weijane; Yueh, Hsiu-Ping	Connecting Twitter With Scholarly Networks: Exploring HCI Scholars' Interactions From an SNA Approach	IEEE TRANSACTIONS ON PROFESSIONAL COMMUNICATION	10.1109/TPC.2022.3205511	Web of Science
El Masri, Jad; El Hage, Said; Akoum, Atef; Awaida, Issa; Kourani, Fatima; Chanbour, Hani; Salameh, Pascale	Contribution of Arab countries to Behcet disease research: a PubMed-based bibliometric and altmetric analysis	RHEUMATOLOGY INTERNATIONAL	10.1007/s00296-021-04990-5	Web of Science
Glynn, Peter; Greenland, Philip	Contributions of the UK biobank high impact papers in the era of precision medicine	EUROPEAN JOURNAL OF EPIDEMIOLOGY	10.1007/s10654-020-00606-7	Web of Science
Branch, Trevor A.; Cote, Isabelle M.; David, Solomon R.; Drew, Joshua A.; LaRue, Michelle; Marquez, Melissa C.; Parsons, E. C. M.; Rabaiotti, D.; Shiffman, David; Steen, David A.; Wild, Alexander L.	Controlled experiment finds no detectable citation bump from Twitter promotion	PLOS ONE	10.1371/journal.pone.0292201	Web of Science
Thelwall, Mike	Coronavirus research before 2020 is more relevant than ever, especially when interpreted for COVID-19	QUANTITATIVE SCIENCE STUDIES	10.1162/qss_a_00083	Web of Science
Liu, Chun Li; Xu, Yue Quan; Wu, Hui; Chen, Si Si; Guo, Ji Jun	Correlation and Interaction Visualization of Altmetric Indicators Extracted From Scholarly Social Network Activities: Dimensions and Structure	JOURNAL OF MEDICAL INTERNET RESEARCH	10.2196/jmir.2707	Web of Science
Koh, Amanda; Lewis-Lloyd, Christopher A.; Wong, Tiffany; Lobo, Dileep N.	Correlation between Altmetric Attention Scores and citation scores across the high impact-factor journals each in Medicine, Surgery, and Anaesthesia	BRITISH JOURNAL OF ANAESTHESIA	10.1016/j.bja.2024.09.034	Web of Science
Djulbegovic, Mak; Kalahasty, Karthik; Watane, Arjun; Jabori, Sinan K.; Al-Khersan, Hasenin; Sridhar, Jayanth	Correlation Between Altmetric Attention Scores and Citations for Articles Published in High-Impact Factor Ophthalmology Journals From 2018 to 2019	JAMA OPHTHALMOLOGY	10.1001/jamaophthalmol.2022.0858	Web of Science
Ramamurti, Pradip; Gu, Alex; Fassihi, Safa C.; Stake, Seth; Wei, Chapman; Campbell, Joshua; Thakkar, Savyasachi	Correlation Between Altmetric Score and Traditional Bibliometrics in Total Joint Arthroplasty Research	ARTHROPLASTY TODAY	10.1016/j.artd.2020.12.030	Web of Science
Smartz, Taylor M.; Jabori, Sinan K.; Djulbegovic, Mak B.; Watane, Arjun; Sayegh, Yoseph; Lyons, Nicole; Singh, Devinder P.	Correlation Between Altmetric Scores and Citation Count in 4 High-Impact Plastic Surgery Journals	AESTHETIC SURGERY JOURNAL	10.1093/asj/sjad239	Web of Science
Moshtagh, Maryam; Sotudeh, Hajar	Correlation between universities' Altmetric Attention Scores and their performance scores in Nature Index, Leiden, Times Higher Education and Quacquarelli Symonds ranking systems	JOURNAL OF INFORMATION SCIENCE	10.1177/01655515211030868	Web of Science
Barakat, Amr F.; Nimri, Nayef; Shokr, Mohamed; Mahtta, Dhruv; Mansoor, Hend; Masri, Ahmad; Elgendy, Islam Y.	Correlation of Altmetric Attention Score and Citations for High-Impact General Medicine Journals: a Cross-sectional Study	JOURNAL OF GENERAL INTERNAL MEDICINE	10.1007/s11606-019-04838-6	Web of Science
Leidecker-Sandmann, Melanie; Koppers, Lars; Lehmkuhl, Markus	Correlations between the selection of topics by news media and scientific journals	PLOS ONE	10.1371/journal.pone.0280016	Web of Science
Didegah, Fereshteh; Thelwall, Mike	Co-saved, co-tweeted, and co-cited networks	JOURNAL OF THE ASSOCIATION FOR INFORMATION SCIENCE AND TECHNOLOGY	10.1002/asi.24028	Web of Science
Dehdarirad, Tahereh	Could early tweet counts predict later citation counts? A gender study in Life Sciences and Biomedicine (2014-2016)	PLOS ONE	10.1371/journal.pone.0241723	Web of Science
Thelwall, Mike; Nevill, Tamara	Could scientists use Altmetric.com scores to predict longer term citation counts?	JOURNAL OF INFORMETRICS	10.1016/j.joi.2018.01.008	Web of Science
Byram, Jessica N.; Lazarus, Michelle D.; Wilson, Adam B.; Brown, Kirsten M.	Could the altmetrics wave bring a flood of confusion for anatomists?	ANATOMICAL SCIENCES EDUCATION	10.1002/ase.2267	Web of Science
Haustein, Stefanie; Peters, Isabella; Bar-Ilan, Judit; Priem, Jason; Shema, Hadas; Terliesner, Jens	Coverage and adoption of altmetrics sources in the bibliometric community	SCIENTOMETRICS	10.1007/s11192-013-1221-3	Web of Science
Maricato, Joao de Melo; da Silva, Marcia Regina; Ramos, Talles Brendo Caixeta	Coverage and Correlations Between Open Citations in Crossref and Readership in Mendeley: Different Fields of Brazilian Science	JOURNAL OF SCIENTOMETRIC RESEARCH	10.5530/jscires.12.1.015	Web of Science
Nabavi, Majid	Coverage of the research documents with top altmetric attention scores in online news	ONLINE INFORMATION REVIEW	10.1108/OIR-12-2022-0666	Web of Science
Doskaliuk, Bohdana; Yatsyshyn, Roman; Klishch, Iryna; Zimba, Olena	COVID-19 from a rheumatology perspective: bibliometric and altmetric analysis	RHEUMATOLOGY INTERNATIONAL	10.1007/s00296-021-04987-0	Web of Science
Kousha, Kayvan; Thelwall, Mike	COVID-19 publications: Database coverage, citations, readers, tweets, news, Facebook walls, Reddit posts	QUANTITATIVE SCIENCE STUDIES	10.1162/qss_a_00066	Web of Science
Retrouvey, Helene; Webster, Fiona; Zhong, Toni; Gagliardi, Anna R.; Baxter, Nancy N.	Cross-sectional analysis of bibliometrics and altmetrics: comparing the impact of qualitative and quantitative articles in the British Medical Journal	BMJ OPEN	10.1136/bmjopen-2020-040950	Web of Science
Roldan-Valadez, Ernesto; Yoselin Salazar-Ruiz, Shirley; Ibarra-Contreras, Rafael; Rios, Camilo	Current concepts on bibliometrics: a brief review about impact factor, Eigenfactor score, CiteScore, SCImago Journal Rank, Source-Normalised Impact per Paper, H-index, and alternative metrics	IRISH JOURNAL OF MEDICAL SCIENCE	10.1007/s11845-018-1936-5	Web of Science
Yamamoto, Takehito; Goto, Kentaro; Kitano, Shoichi; Maeshima, Yurina; Yamada, Toshiyuki; Azuma, Yoko; Okumura, Shintaro; Kawakubo, Naonori; Tanaka, Eiji; Obama, Kazutaka; Taura, Kojiro; Terajima, Hiroaki; Tajiri, Tatsuro	Current insights on social media as a tool for the dissemination of research and education in surgery: a narrative review	SURGERY TODAY	10.1007/s00595-024-02891-1	Web of Science
Huang, Xin; Liu, Xu; Shang, Yuli; Qiao, Feng; Chen, Gang	Current Trends in Research on Bone Regeneration: A Bibliometric Analysis	BIOMED RESEARCH INTERNATIONAL	10.1155/2020/8787394	Web of Science
Achuthan, Krishnashree; Nair, Vinith Kumar; Kowalski, Robin; Ramanathan, Sasangan; Raman, Raghu	Cyberbullying research - Alignment to sustainable development and impact of COVID-19: Bibliometrics and science mapping analysis	COMPUTERS IN HUMAN BEHAVIOR	10.1016/j.chb.2022.107566	Web of Science
Devriendt, Thijs; Shabani, Mahsa; Borry, Pascal	Data Sharing in Biomedical Sciences: A Systematic Review of Incentives	BIOPRESERVATION AND BIOBANKING	10.1089/bio.2020.0037	Web of Science
Lindeloew, Camilla Hertil; Hammarfelt, Bjoern; Mazoni, Alysson	Data sources used in bibliometrics 1978-2022: From proprietary databases to the great wide open	JOURNAL OF THE ASSOCIATION FOR INFORMATION SCIENCE AND TECHNOLOGY	10.1002/asi.25018	Web of Science
Shehata, Ahmed Maher Khafaga; Al-Suqri, Mohammed; Eldakar, Metwaly Ali Mohamed; Osman, Nour Eldin	Decoding Oman's scientific DNA: A multi-dimensional bibliometric analysis	INFORMATION DEVELOPMENT	10.1177/02666669251341572	Web of Science
Araujo, Amanda Costa; Gonzalez, Gabrielle Zoldan; Nascimento, Dafne Port; Pena Costa, Leonardo Oliveira	Deep Impact: 4 Tips for Authors and Journal Editors to Improve Altmetric Scores	PHYSICAL THERAPY	10.1093/ptj/pzaa145	Web of Science
McGillivray, Barbara; Marongiu, Paola; Pedrazzini, Nilo; Ribary, Marton; Wigdorowitz, Mandy; Zordan, Eleonora	Deep Impact: A Study on the Impact of Data Papers and Datasets in the Humanities and Social Sciences	PUBLICATIONS	10.3390/publications10040039	Web of Science
Carpenter, T.A.	Defining community recommended practice for altmetrics: The NISO alternative metrics project completes its work	Performance Measurement and Metrics	10.1108/PMM-09-2016-0039	Scopus
Mehta, Hitaishi; Bishnoi, Anuradha; Vinay, Keshavamurthy; Dogra, Sunil	Dermatology journals from India: A critical appraisal of the journal metrics	INDIAN JOURNAL OF DERMATOLOGY VENEREOLOGY & LEPROLOGY	10.25259/IJDVL_1126_2022	Web of Science
Manuel Ubeda-Sanchez, Alvaro; Fernandez-Cano, Antonio; Callejas, Zoraida	Detecting emerging research fronts in education from scientific journals indexed in the Journal Citation Reports: an international perspective	REVISTA DE EDUCACION	10.4438/1988-592X-RE-2020-389-459	Web of Science
Carpenter, T.A.	Developing Standards for Emerging Forms of Assessment: The NISO Altmetrics Initiative	Serials Librarian	10.1080/0361526X.2016.1157737	Scopus
Sanchez-Diaz, Emmanuel; Viveros-Carreno, David; Levin, Gabriel; Ramirez, Pedro T.; Pareja, Rene	Development and implementation of a novel metric score (SciMet) for scientific publications	INTERNATIONAL JOURNAL OF GYNECOLOGY & OBSTETRICS	10.1002/ijgo.70147	Web of Science
Chang, Lee Hyun; Li, Jiapei; Shin, SeongYoon	Development Tendency of Altmetrics Research: Using Social Network Analysis and Co-word Analysis	Journal of the Korea Institute Of Information and Communication Engineering	10.6109/jkiice.2017.21.11.2089	Web of Science
Thelwall, Mike	Differences between journals and years in the proportions of students, researchers and faculty registering Mendeley articles	SCIENTOMETRICS	10.1007/s11192-018-2689-7	Web of Science
Rotenstein, Lisa S.; Torre, Matthew; Cleary, Jennifer L.; Sen, Srijan; Guille, Constance; Mata, Douglas A.	Differences in Gender Representation in the Altmetric Top 100	JOURNAL OF GENERAL INTERNAL MEDICINE	10.1007/s11606-021-06829-y	Web of Science
Zhang, Liwei; Ma, Liang	Different open access routes, varying societal impacts: evidence from the Royal Society biological journals	SCIENTOMETRICS	10.1007/s11192-024-05032-0	Web of Science
Copiello, Sergio	Digital multimedia tools, research impact, stated and revealed preferences: a rejoinder on the issue of video abstracts	SCIENTOMETRICS	10.1007/s11192-020-03370-3	Web of Science
Herzog, Christian; Hook, Daniel; Konkiel, Stacy	Dimensions: Bringing down barriers between scientometricians and data	QUANTITATIVE SCIENCE STUDIES	10.1162/qss_a_00020	Web of Science
Htoo, Tint Hla Hla; Na, Jin-Cheon	Disciplinary differences in altmetrics for social sciences	ONLINE INFORMATION REVIEW	10.1108/OIR-12-2015-0386	Web of Science
Luis Ortega, Jose	Disciplinary differences of the impact of altmetric	FEMS MICROBIOLOGY LETTERS	10.1093/femsle/fny049	Web of Science
Park, Hyejin; Biddix, J. Patrick; Park, Han Woo	Discussion, news information, and research sharing on social media at the onset of Covid-19	PROFESIONAL DE LA INFORMACION	10.3145/epi.2021.jul.05	Web of Science
Susarla, Srinivas M.; Friedrich, Jeffrey B.	Discussion: Alternative Metrics of Scholarly Output: The Relationship among Altmetric Score, Mendeley Reader Score, Citations, and Downloads in Plastic and Reconstructive Surgery	PLASTIC AND RECONSTRUCTIVE SURGERY	10.1097/PRS.0000000000004133	Web of Science
Fan, Kenneth L.; Dekker, Paige; Song, David H.	Discussion: Analysis of Alternative Metrics of Research Impact: A Correlation Comparison between Altmetric Attention Scores and Traditional Bibliometrics among Plastic Surgery Research	PLASTIC AND RECONSTRUCTIVE SURGERY	10.1097/PRS.0000000000007271	Web of Science
Nasser, Jacob S.; Billig, Jessica, I; Horiuchi, Sakura; Chung, Kevin C.	Dissemination of Plastic Surgery Research: An Analysis of PRS and PRS-GO	PLASTIC AND RECONSTRUCTIVE SURGERY-GLOBAL OPEN	10.1097/GOX.0000000000003808	Web of Science
Bornmann, Lutz; Marx, Werner; Gasparyan, Armen Yuri; Kitas, George D.	Diversity, value and limitations of the journal impact factor and alternative metrics	RHEUMATOLOGY INTERNATIONAL	10.1007/s00296-011-2276-1	Web of Science
Costas, Rodrigo; Zahedi, Zohreh; Wouters, Paul	Do "altmetrics" correlate with citations? Extensive comparison of altmetric indicators with citations from a multidisciplinary perspective	JOURNAL OF THE ASSOCIATION FOR INFORMATION SCIENCE AND TECHNOLOGY	10.1002/asi.23309	Web of Science
Thelwall, Mike; Kousha, Kayvan; Abdoli, Mahshid; Stuart, Emma; Makita, Meiko; Wilson, Paul; Levitt, Jonathan	Do altmetric scores reflect article quality? Evidence from the UK Research Excellence Framework 2021	JOURNAL OF THE ASSOCIATION FOR INFORMATION SCIENCE AND TECHNOLOGY	10.1002/asi.24751	Web of Science
Bornmann, Lutz; Haunschild, Robin; Adams, Jonathan	Do altmetrics assess societal impact in a comparable way to case studies? An empirical test of the convergent validity of altmetrics based on data from the UK research excellence framework (REF)	JOURNAL OF INFORMETRICS	10.1016/j.joi.2019.01.008	Web of Science
Bornmann, Lutz; Haunschild, Robin	Do altmetrics correlate with the quality of papers? A large-scale empirical study based on F1000Prime data	PLOS ONE	10.1371/journal.pone.0197133	Web of Science
Bornmann, Lutz	Do altmetrics point to the broader impact of research? An overview of benefits and disadvantages of altmetrics	JOURNAL OF INFORMETRICS	10.1016/j.joi.2014.09.005	Web of Science
Nuzzolese, Andrea Giovanni; Ciancarini, Paolo; Gangemi, Aldo; Peroni, Silvio; Poggi, Francesco; Presutti, Valentina	Do altmetrics work for assessing research quality?	SCIENTOMETRICS	10.1007/s11192-018-2988-z	Web of Science
Thelwall, Mike; Haustein, Stefanie; Lariviere, Vincent; Sugimoto, Cassidy R.	Do Altmetrics Work? Twitter and Ten Other Social Web Services	PLOS ONE	10.1371/journal.pone.0064841	Web of Science
Holmberg, Kim; Hedman, Juha; Bowman, Timothy D.; Didegah, Fereshteh; Laakso, Mikael	Do articles in open access journals have more frequent altmetric activity than articles in subscription-based journals? An investigation of the research output of Finnish universities	SCIENTOMETRICS	10.1007/s11192-019-03301-x	Web of Science
Scaffidi, Michael A.; Elsolh, Karam; Li, Juana; Verma, Yash; Bansal, Rishi; Gimpaya, Nikko; Lariviere, Vincent; Khan, Rishad; Grover, Samir C.	Do authors of research funded by the Canadian Institutes of Health Research comply with its open access mandate?: A meta-epidemiologic study	PLOS ONE	10.1371/journal.pone.0256577	Web of Science
Shema, Hadas; Bar-Ilan, Judit; Thelwall, Mike	Do Blog Citations Correlate With a Higher Number of Future Citations? Research Blogs as a Potential Source for Alternative Metrics	JOURNAL OF THE ASSOCIATION FOR INFORMATION SCIENCE AND TECHNOLOGY	10.1002/asi.23037	Web of Science
Herrmannova, Drahomira; Patton, Robert M.; Knoth, Petr; Stahl, Christopher G.	Do citations and readership identify seminal publications?	SCIENTOMETRICS	10.1007/s11192-018-2669-y	Web of Science
Thelwall, Mike	Do females create higher impact research? Scopus citations and Mendeley readers for articles from five countries	JOURNAL OF INFORMETRICS	10.1016/j.joi.2018.08.005	Web of Science
Mas-Bleda, Amalia; Thelwall, Mike; Kousha, Kayvan; Aguillo, Isidro F.	Do highly cited researchers successfully use the social web?	SCIENTOMETRICS	10.1007/s11192-014-1345-0	Web of Science
Thelwall, Mike	Do Mendeley reader counts indicate the value of arts and humanities research?	JOURNAL OF LIBRARIANSHIP AND INFORMATION SCIENCE	10.1177/0961000617732381	Web of Science
Aduku, Kuku Joseph; Thelwall, Mike; Kousha, Kayvan	Do Mendeley reader counts reflect the scholarly impact of conference papers? An investigation of computer science and engineering	SCIENTOMETRICS	10.1007/s11192-017-2367-1	Web of Science
Xie, Fangyi; Ghozy, Sherief; Kallmes, David F.; Lehman, Julia S.	Do open-access dermatology articles have higher citation counts than those with subscription-based access?	PLOS ONE	10.1371/journal.pone.0279265	Web of Science
Jin, Tan; Duan, Huiqiong; Lu, Xiaofei; Ni, Jing; Guo, Kai	Do research articles with more readable abstracts receive higher online attention? Evidence from Science	SCIENTOMETRICS	10.1007/s11192-021-04112-9	Web of Science
Hare, Madelaine; Krause, Geoff; Macknight, Keith; Bowman, Timothy D.; Costas, Rodrigo; Mongeon, Philippe	Do you cite what you tweet? Investigating the relationship between tweeting and citing research articles	QUANTITATIVE SCIENCE STUDIES	10.1162/qss_a_00296	Web of Science
De Gregori, Manuela; Scotti, Valeria; De Silvestri, Annalisa; Curti, Moreno; Fanelli, Guido; Allegri, Massimo; Schatman, Michael E.	Does a research group increase impact on the scientific community or general public discussion? Alternative metric-based evaluation	JOURNAL OF PAIN RESEARCH	10.2147/JPR.S104704	Web of Science
Basumatary, Bwsrang; Tripathi, Manorama; Verma, Manoj Kumar	Does Altmetric Attention Score Correlate with Citations of Articles Published in High Cite Score Journals? Analysis of Three Open Access LIS Journals	DESIDOC JOURNAL OF LIBRARY & INFORMATION TECHNOLOGY	10.14429/djlit.43.6.19412	Web of Science
Nalbant, Asrin	Does altmetric score affect the impact factor of anatomy journals?	EUROPEAN JOURNAL OF ANATOMY	10.52083/UXMV4266	Web of Science
Teixeira da Silva, Jaime A.	Does China need to rethink its metrics- and citation-based research rewards policies?	SCIENTOMETRICS	10.1007/s11192-017-2430-y	Web of Science
Bornmann, Lutz; Haunschild, Robin	Does evaluative scientometrics lose its main focus on scientific quality by the new orientation towards societal impact?	SCIENTOMETRICS	10.1007/s11192-016-2200-2	Web of Science
Chen, Shiji; Ren, Xuyan	Does interdisciplinarity attract more social media attention?	JOURNAL OF INFORMATION SCIENCE	10.1177/01655515231202762	Web of Science
Mukherjee, Simly; Nath, Amit; Mazumder, Jhantu; Jana, Sibsankar	Does openness of articles get higher attention in altmetric? An investigation of medical discipline	GLOBAL KNOWLEDGE MEMORY AND COMMUNICATION	10.1108/GKMC-05-2023-0180	Web of Science
Karmakar, Mousumi; Banshal, Sumit Kumar; Singh, Vivek Kumar	Does presence of social media plugins in a journal website result in higher social media attention of its research publications?	SCIENTOMETRICS	10.1007/s11192-020-03574-7	Web of Science
Jianhua, Hou; He, Yuyao; Ye, Conglin; Zhuomalamu; Suolanglamu; Haoyang, Song	Does scientific collaboration variety influence the impact of articles?	JOURNAL OF INFORMATION SCIENCE	10.1177/01655515231182067	Web of Science
Gholampour, Sajad; Lim, Weng Marc; Lund, Brady D.; Noruzi, Alireza; Elahi, Alireza; Saboury, Ali Akbar; Nawaz, Raheel; Gholampour, Behzad	Does social media contribute to research impact? An Altmetric study of highly-cited marketing research	TOTAL QUALITY MANAGEMENT & BUSINESS EXCELLENCE	10.1080/14783363.2024.2393339	Web of Science
Gonzalez-Betancor, Sara M.; Dorta-Gonzalez, Pablo	Does society show differential attention to researchers based on gender and field?	JOURNAL OF INFORMETRICS	10.1016/j.joi.2023.101452	Web of Science
Rees, T., Pal, A.	Does the impact of medical publications vary by disease indication and publication type? An exploration using a novel, value-based, publication metric framework: the EMPIRE Index	F1000research	10.12688/f1000research.75805.5	Scopus
Wang, Xu; Dai, Chunyan	Does the open science environment enhance the impact of academic papers? An analysis of indicator relationships using causal inference	ELECTRONIC LIBRARY	10.1108/EL-01-2025-0007	Web of Science
Haunschild, Robin; Leydesdorff, Loet; Bornmann, Lutz; Hellsten, Iina; Marx, Werner	Does the public discuss other topics on climate change than researchers? A comparison of explorative networks based on author keywords and hashtags	JOURNAL OF INFORMETRICS	10.1016/j.joi.2019.03.008	Web of Science
Alsaif, Thamer; Pandis, Nikolaos; Cobourne, Martyn T.; Seehra, Jadbinder	Does the quality of orthodontic studies influence their Altmetric Attention Score?	KOREAN JOURNAL OF ORTHODONTICS	10.4041/kjod22.101	Web of Science
Luc, Jessica G. Y.; Archer, Michael A.; Arora, Rakesh C.; Bender, Edward M.; Blitz, Arie; Cooke, David T.; Hlci, Tamara Ni; Kidane, Biniam; Ouzounian, Maral; Varghese, Thomas K.; Antonoff, Mara B.	Does Tweeting Improve Citations? One-Year Results From the TSSMN Prospective Randomized Trial	ANNALS OF THORACIC SURGERY	10.1016/j.athoracsur.2020.04.065	Web of Science
Paswan, Jyoti; Singh, Vivek Kumar; Karmakar, Mousumi; Singh, Prashasti	Does university-industry-government collaboration in research gets higher citation and altmetric impact? A case study from India	SCIENTOMETRICS	10.1007/s11192-022-04508-1	Web of Science
Nicholas, David; Abrizah, Abdullah; Clark, David; Rodriguez-Bravo, Blanca; Revez, Jorge; Herman, Eti; Swigon, Marzena; Xu, Jie; Watkinson, Anthony	Early Career Researchers Open-Up on Citations in Respect to Reputation, Trust, Ethics, AI and Much More	LEARNED PUBLISHING	10.1002/leap.2015	Web of Science
Nicholas, David; Herman, Eti; Xu, Jie; Boukacem-Zeghmouri, Cherifa; Abdullah, Abrizah; Watkinson, Anthony; Swigon, Marzena; Rodriguez-Bravo, Blanca	Early Career Researchers' Quest for Reputation in the Digital Age	JOURNAL OF SCHOLARLY PUBLISHING	10.3138/jsp.49.4.01	Web of Science
Love, Jeffrey N.; Santen, Sally A.; Way, David P.; Munzer, Brendan W.; Merritt, Chris; Ander, Douglas S.; Cyrus, John W.	Early Impact of the Western Journal of Emergency Medicine CDEM/CORD Special Issue in Educational Research & Practice	WESTERN JOURNAL OF EMERGENCY MEDICINE	10.5811/westjem.2019.10.44484	Web of Science
Akella, Akhil Pandey; Alhoori, Hamed; Kondamudi, Pavan Ravikanth; Freeman, Cole; Zhou, Haiming	Early indicators of scientific impact: Predicting citations with altmetrics	JOURNAL OF INFORMETRICS	10.1016/j.joi.2020.101128	Web of Science
Thelwall, Mike	Early Mendeley readers correlate with later citation counts	SCIENTOMETRICS	10.1007/s11192-018-2715-9	Web of Science
Wiechetek, Lukasz; Florjancic, Viktorija	Educators and academics in the digital world. Comparative analysis of using ResearchGate by Slovenian and Polish business researchers	INTERNATIONAL JOURNAL OF INNOVATION AND LEARNING		Web of Science
Peres, M.F.P., Braschinsky, M., May, A.	Effect of Altmetric score on manuscript citations: A randomized-controlled trial	Cephalalgia	10.1177/03331024221107385	Scopus
Fuoco, Rebecca E.; Kwiatkowski, Carol F.; Birnbaum, Linda S.; Blum, Arlene	Effective communications strategies to increase the impact of environmental health research	ENVIRONMENTAL HEALTH	10.1186/s12940-023-00997-6	Web of Science
Huang, Runzhi; Zhang, Mengyi; Lu, Yuwei; Xu, Dayuan; Liu, Yifan; Jin, Minghao; Xian, Shuyuan; Wang, Siqiao; Tong, Xirui; Lu, Jianyu; Zhang, Wei; Qian, Weijin; Tang, Jieling; Yang, Yiting; Lu, Bingnan; Chang, Zhengyan; Liu, Xin; Ji, Shizhao	Effects of intestinal microbes on rheumatic diseases: A bibliometric analysis	FRONTIERS IN MICROBIOLOGY	10.3389/fmicb.2022.1074003	Web of Science
Chen, Briana K.; Custis, Taylor; Monteggia, Lisa M.; George, Tony P.	Effects of open access publishing on article metrics in Neuropsychopharmacology	NEUROPSYCHOPHARMACOLOGY	10.1038/s41386-024-01796-4	Web of Science
Chester, Chloe; Agosti, Donat; Sautter, Guido; Catapano, Terry; Martens, Koen; Gerard, Isabelle; Benichou, Laurence	EJT editorial standard for the semantic enhancement of specimen data in taxonomy literature	EUROPEAN JOURNAL OF TAXONOMY	10.5852/ejt.2019.586	Web of Science
Bihari, Anand; Tripathi, Sudhakar; Deepak, Akshay; Kumar, Prabhat	EM- and EM'-index Sequence: Construction and Application in Scientific Assessment of Scholars	MEASUREMENT-INTERDISCIPLINARY RESEARCH AND PERSPECTIVES	10.1080/15366367.2020.1733364	Web of Science
Abramo, Giovanni; Cicero, Tindaro; D'Angelo, Ciriaco Andrea	Enhancing the prediction of publications' long-term impact using early citations, readerships, and non-scientific factors	JOURNAL OF INFORMETRICS	10.1016/j.joi.2025.101725	Web of Science
Patil, Sneha S.; Puttaswamy, Naveen; Sarode, Sachin C.; Sarode, Gargi S.; Patil, Smita S.; Cardenas, Andres; Gandhirajan, Rajesh Kumar; Balakrishnan, Kalpana	Environmental tobacco smoke and children's health: a bibliometric and altmetric analysis of 100 most cited articles	BMC PUBLIC HEALTH	10.1186/s12889-023-16242-1	Web of Science
Santos-d'Amorim, Karen; Sanz-Casado, Elias; dos Santos, Raimundo Nonato Macedo	Errors, questionable practices, or misconduct? A bibliometric and altmetric review covering two decades of retractions in Latin America	SCIENTOMETRICS	10.1007/s11192-025-05343-w	Web of Science
Rossello, Xavier; Masso-van Roessel, Albert; Chioncel, Ovidiu; Tavazzi, Luigi; Ferrari, Roberto; Vahanian, Alec; Gale, Chris P.; Popescu, Bogdan A.; Maggioni, Aldo P.	EURObservational Research Programme: a bibliometric assessment of its scientific output	EUROPEAN HEART JOURNAL-QUALITY OF CARE AND CLINICAL OUTCOMES	10.1093/ehjqcco/qcac041	Web of Science
Mech, Eugene; Ahmed, Muhammad Muneeb; Tamale, Edward; Holek, Matthew; Li, Guowei; Thabane, Lehana	Evaluating Journal Impact Factor: a systematic survey of the pros and cons, and overview of alternative measures	JOURNAL OF VENOMOUS ANIMALS AND TOXINS INCLUDING TROPICAL DISEASES	10.1590/1678-9199-jvatitd-2019-0082	Web of Science
Aletaha, Azadeh; Soltani, Akbar; Dokhani, Firoozeh	Evaluating obesity publications: from bibliometrics to altmetrics	JOURNAL OF DIABETES AND METABOLIC DISORDERS	10.1007/s40200-021-00758-7	Web of Science
Runzel, Max; Sarfatti, Paolo; Negroustoueva, Svetlana	Evaluating quality of science in CGIAR research programs: Use of bibliometrics	OUTLOOK ON AGRICULTURE	10.1177/00307270211024271	Web of Science
Dardas, Latefa Ali; Sallam, Malik; Woodward, Amanda; Sweis, Nadia; Sweis, Narjes; Sawair, Faleh A.	Evaluating Research Impact Based on Semantic Scholar Highly Influential Citations, Total Citations, and Altmetric Attention Scores: The Quest for Refined Measures Remains Illusive	PUBLICATIONS	10.3390/publications11010005	Web of Science
Silva, Lucas Oliveira J. E.; Maldonado, Graciela; Brigham, Tara; Mullan, Aidan F.; Utengen, Audun; Cabrera, Daniel	Evaluating Scholars' Impact and Influence: Cross-sectional Study of the Correlation Between a Novel Social Media-Based Score and an Author-Level Citation Metric	JOURNAL OF MEDICAL INTERNET RESEARCH	10.2196/28859	Web of Science
Vysakh, C.; Babu, H. Rajendra	Evaluating the Citations and Social Attention Difference Between Open Access and Paywalled LIS Literature	DESIDOC JOURNAL OF LIBRARY & INFORMATION TECHNOLOGY	10.14429/djlit.43.6.18984	Web of Science
Ferdousi, Shiva; Gavgani, Vahideh Zarea; Oskouei, Sina Ghertasi; Hosseinifard, Hossein	Evaluating the Factors Affecting Scholarly Communication of Journal Articles on Social and News Media: An Altmetric Study	JOURNAL OF SCHOLARLY PUBLISHING	10.3138/jsp-2022-0034	Web of Science
Yu, Fei; Patel, Tanha; Carnegie, Andrea; Dave, Gaurav	Evaluating the impact of a CTSA program from 2008 to 2021 through bibliometrics, social network analysis, and altmetrics	JOURNAL OF CLINICAL AND TRANSLATIONAL SCIENCE	10.1017/cts.2022.530	Web of Science
Xiong, Zequan; Duan, Yufeng	Evaluating the impact of books in Chinese Studies: A case study of books authored by UCLA scholars	MALAYSIAN JOURNAL OF LIBRARY & INFORMATION SCIENCE	10.22452/mjlis.vol24no3.2	Web of Science
Montazerian, Maziar; Mauro, John C.	Evaluating the impact of journals in the ceramic sciences	INTERNATIONAL JOURNAL OF CERAMIC ENGINEERING AND SCIENCE	10.1002/ces2.10180	Web of Science
Sedighi, Mehri	Evaluating the impact of research using the altmetrics approach (case study: the field of scientometrics)	GLOBAL KNOWLEDGE MEMORY AND COMMUNICATION	10.1108/GKMC-02-2019-0013	Web of Science
Orduna-Malea, Enrique; Alonso-Arroyo, Adolfo; Ontalba-Ruiperez, Jose-Antonio; Catala-Lopez, Ferran	Evaluating the online impact of reporting guidelines for randomised trial reports and protocols: a cross-sectional web-based data analysis of CONSORT and SPIRIT initiatives	SCIENTOMETRICS	10.1007/s11192-022-04542-z	Web of Science
Kirlangic, Mehmet Mete; Sahin, Erdem; Sahin, Mefkure Eraslan; Kutuk, Serhan; Halici, Belfin Nur Arici; Ak, Mehmet	Evaluation of Altmetric Analysis Scores of the Top 100 Articles on Polycystic Ovary Syndrome Published in the Last 10 Years	CUREUS JOURNAL OF MEDICAL SCIENCE	10.7759/cureus.32903	Web of Science
Bhadila, Ghalia; Hamza, Tahir; Dhar, Vineet; Dragan, Irina F.	Evaluation of Evidence-based Presentations in a Postgraduate Program at a U.S. Dental Institution: A Retrospective Study	OPEN DENTISTRY JOURNAL	10.2174/18742106-v16-e2210120	Web of Science
Ghasemian, Amir; Nojavan, Fereshteh; Asnafi, Amir Reza; Jabbari, Fatemeh	Evaluation of Quality Performance and Social Effectiveness of Arts and Humanities Journals Indexed in the Web of Science Database	DESIDOC JOURNAL OF LIBRARY & INFORMATION TECHNOLOGY	10.14429/djlit.44.1.18970	Web of Science
Fallah, Yousef; Soleimani, Mohammad; Shafiei, Seyyed Hossein; Pishkuhi, Mahin Ahmadi	Evaluation of the correlation between Altmetric attention score and citation number of top 50 articles in hip fractures: a cross-sectional study	ANNALS OF MEDICINE AND SURGERY	10.1097/MS9.0000000000001149	Web of Science
Shiah, Eric; Heiman, Adee J. J.; Ricci, Joseph A. A.	Evaluation of the i10-Index in Plastic Surgery Research and its Correlation with Altmetric Attention Scores and Traditional Author Bibliometrics: An Evaluation of a Single Journal	INDIAN JOURNAL OF PLASTIC SURGERY	10.1055/s-0043-1760827	Web of Science
Dijanic, Christopher N.; Sudah, Suleiman Y.; Michel, Christopher R.; Smith, Tiffany A.; Patankar, Aneesh; Manzi, Joseph E.; Faccone, Robert D.; Kerrigan, Daniel J.; Menendez, Mariano E.; Cohen, Jason	Evaluation of the National Institutes of Health-supported relative citation ratio among American orthopedic spine surgery faculty: A new bibliometric measure of scientific influence	NORTH AMERICAN SPINE SOCIETY JOURNAL	10.1016/j.xnsj.2022.100143	Web of Science
Bangani, Siviwe; Onyancha, Omwoyo Bosire	Evaluation of the national research foundation-rated researchers' output at a South African university	GLOBAL KNOWLEDGE MEMORY AND COMMUNICATION	10.1108/GKMC-02-2020-0017	Web of Science
Ayenew, Lisa G.; Hoelscher, Mary A.; Emshoff, James G.; Kidder, Daniel P.; Ellis, Barbara A.	Evaluation of the public health achievements made by projects supported by a federal contract mechanism at the Centers for Disease Control and Prevention (CDC), USA	EVALUATION AND PROGRAM PLANNING	10.1016/j.evalprogplan.2021.101949	Web of Science
McNamara, John K.; Henderson, Matthew N.; Sudah, Suleiman Y.; Faccone, Robert D.; Michel, Christopher R.; Dijanic, Christopher; Menendez, Mariano E.; Ruskin, Jeremy B.	Evaluation of the Relative Citation Ratio Among Academic Orthopedic Hand Surgeons: A Novel Measure of Research Impact	CUREUS JOURNAL OF MEDICAL SCIENCE	10.7759/cureus.25362	Web of Science
Arroyo-Machado, Wenceslao; Torres-Salinas, Daniel	Evaluative altmetrics: is there evidence for its application to research evaluation?	FRONTIERS IN RESEARCH METRICS AND ANALYTICS	10.3389/frma.2023.1188131	Web of Science
Chingath, V., Hanumanthappa, R.B.	Examining the Association between Citations and Altmetric Indicators of LIS Articles indexed in Dimensions Database	International Journal of Information Science and Management	10.22034/ijism.2023.1977881.0	Scopus
Chi, Andrew J.; Lopes, Alexandra J.; Rong, Lisa Q.; Charlson, Mary E.; Alvarez, Ronald D.; Boerner, Thomas	Examining the correlation between Altmetric Attention Score and citation count in the gynecologic oncology literature: Does it have an impact?	GYNECOLOGIC ONCOLOGY REPORTS	10.1016/j.gore.2021.100778	Web of Science
Boyd, C.J., Ananthasekar, S., Kurapati, S., King, T.W.	Examining the Correlation between Altmetric Score and Citations in the Plastic Surgery Literature	Plastic Reconstruction Surgery	10.1097/PRS.0000000000007378	Scopus
Roberts-Lewis, Sarah; Baxter, Helen; Mein, Gill; Quirke-McFarlane, Sophia; Leggat, Fiona J.; Garner, Hannah; Powell, Martha; White, Sarah; Bearne, Lindsay	Examining the Effectiveness of Social Media for the Dissemination of Research Evidence for Health and Social Care Practitioners: Systematic Review and Meta-Analysis	JOURNAL OF MEDICAL INTERNET RESEARCH	10.2196/51418	Web of Science
Hassan, Saeed-Ul; Aljohani, Naif Radi; Tarar, Usman Iqbal; Safder, Iqra; Sarwar, Raheem; Alelyani, Salem; Nawaz, Raheel	Exploiting tweet sentiments in altmetrics large-scale data	JOURNAL OF INFORMATION SCIENCE	10.1177/01655515211043713	Web of Science
Yu, Houqiang; Li, Longfei; Cao, Xueting; Chen, Tao	Exploring country's preference over news mentions to academic papers	JOURNAL OF INFORMETRICS	10.1016/j.joi.2022.101347	Web of Science
Tattersall, Andy; Sheppard, Nick; Blake, Thom; O'Neill, Kate; Carroll, Christopher	Exploring open access coverage of Wikipedia-cited research across the White Rose Universities	INSIGHTS-THE UKSG JOURNAL	10.1629/uksg.559	Web of Science
Luo, Feiheng; Sun, Aixin; Erdt, Mojisola; Ramkumar, Aravind Sesagiri; Theng, Yin-Leng	Exploring prestigious citations sourced from top universities in bibliometrics and altmetrics: a case study in the computer science discipline	SCIENTOMETRICS	10.1007/s11192-017-2571-z	Web of Science
Bhabra, M., Sparks, F.	Exploring research impact; Why it matters?	Current Opinion in Otolaryngology and Head and Neck Surgery	10.1097/MOO.0000000000000801	Scopus
Ayoub, Arshia; Amin, Raashida; Wani, Zahid Ashraf	Exploring the Impact of Altmetrics in Relation to Citation Count and SCImago Journal Rank (SJR)	JOURNAL OF SCIENTOMETRIC RESEARCH	10.5530/jscires.12.3.058	Web of Science
Novoa, Ana; Canavan, Susan; Lieurance, Deah; Simberloff, Daniel; Meyerson, Laura A.	Exploring the performance of Biological Invasions in social media five years after opening its Facebook and Twitter accounts	BIOLOGICAL INVASIONS	10.1007/s10530-022-02901-8	Web of Science
Burrell, Alexander; Butler, Daniel; Ukoumunne, Obioha C.; Dambha-Miller, Hajira	Exploring the relationship between traditional bibliometrics and Altmetric scores in the primary care literature	LEARNED PUBLISHING	10.1002/leap.1584	Web of Science
Liu, C., Huang, M.-H.	Exploring the relationships between altmetric counts and citations of papers in different academic fields based on co-occurrence analysis	Scientometrics	10.1007/s11192-022-04456-w	Scopus
Torres-Salinas, Daniel; Arroyo-Machado, Wenceslao; Thelwall, Mike	Exploring WorldCat identities as an altmetric information source: a library catalog analysis experiment in the field of Scientometrics	SCIENTOMETRICS	10.1007/s11192-020-03814-w	Web of Science
Hyman, Ari; Rhee, John	Facial Plastic Surgery Journals Understanding Their Relevance and Getting Published	FACIAL PLASTIC SURGERY CLINICS OF NORTH AMERICA	10.1016/j.fsc.2020.06.006	Web of Science
Dorta-Gonzalez, Pablo	Factors that Influence How Scientific Articles and Reviews are Mentioned on Twitter	JOURNAL OF SCIENTOMETRIC RESEARCH		Web of Science
Schirone, Marco	Field, capital, and habitus: The impact of Pierre Bourdieu on bibliometrics	QUANTITATIVE SCIENCE STUDIES	10.1162/qss_a_00232	Web of Science
Brandt, Justin S.; Skupski, Daniel W.	Fifty years of the Journal of Perinatal Medicine: an altmetric and bibliometric study	JOURNAL OF PERINATAL MEDICINE	10.1515/jpm-2022-0461	Web of Science
Torres-Salinas, Daniel; Robinson-Garcia, Nicolas; Gorraiz, Juan	Filling the citation gap: measuring the multidimensional impact of the academic book at institutional level with PlumX	SCIENTOMETRICS	10.1007/s11192-017-2539-z	Web of Science
Lee, Jane J.; Chi, Gerald	Five Decades of Eating Disorder Research: A Bibliometric Analysis of Publication Trends, Research Themes, and the Relationship Between Public and Academic Attention (1975-2024)	INTERNATIONAL JOURNAL OF EATING DISORDERS	10.1002/eat.24436	Web of Science
Sabri, Hamoun; Manouchehri, Neshatafarin; Tavelli, Lorenzo; Kan, Joseph Y. K.; Wang, Hom-Lay; Barootchi, Shayan	Five decades of research on immediate implant therapy: A modern bibliometric network analysis via Altmetric and level of evidence mapping	CLINICAL ORAL IMPLANTS RESEARCH	10.1111/clr.14269	Web of Science
Gordon, Michael; Bishop, Michael; Chen, Yiling; Dreber, Anna; Goldfedder, Brandon; Holzmeister, Felix; Johannesson, Magnus; Liu, Yang; Tran, Louisa; Twardy, Charles; Wang, Juntao; Pfeiffer, Thomas	Forecasting the publication and citation outcomes of COVID-19 preprints	ROYAL SOCIETY OPEN SCIENCE	10.1098/rsos.220440	Web of Science
Lehmkuhl, Markus; Promies, Nikolai	Frequency distribution of journalistic attention for scientific studies and scientific sources: An input-output analysis	PLOS ONE	10.1371/journal.pone.0241376	Web of Science
Nadi-Ravandi, Somayyeh; Batooli, Zahra	Gamification in education: A scientometric, content and co-occurrence analysis of systematic review and meta-analysis articles	EDUCATION AND INFORMATION TECHNOLOGIES	10.1007/s10639-022-11048-x	Web of Science
Lerchenmueller, Marc J. J.; Schmallenbach, Leo; Bley, Maximilian; Lerchenmueller, Carolin	Gender disparities in altmetric attention scores for cardiovascular research	COMMUNICATIONS BIOLOGY	10.1038/s42003-023-05058-9	Web of Science
Sarabi, Yasaman; Smith, Matthew	Gender diversity and publication activity-an analysis of STEM in the UK	RESEARCH EVALUATION	10.1093/reseval/rvad008	Web of Science
Thelwall, Mike; Fairclough, Ruth	Geometric journal impact factors correcting for individual highly cited articles	JOURNAL OF INFORMETRICS	10.1016/j.joi.2015.02.004	Web of Science
Dozmorov, Mikhail G.	GitHub Statistics as a Measure of the Impact of Open-Source Bioinformatics Software	FRONTIERS IN BIOENGINEERING AND BIOTECHNOLOGY	10.3389/fbioe.2018.00198	Web of Science
Wang, Xu; Xie, Fang	Global artificial intelligence governance research in the digital and intelligent era: advances, trends and countermeasures	JOURNAL OF KNOWLEDGE MANAGEMENT	10.1108/JKM-01-2025-0006	Web of Science
Park, Han Woo; Yoon, Ho Young	Global COVID-19 Policy Engagement With Scientific Research Information: Altmetric Data Study	JOURNAL OF MEDICAL INTERNET RESEARCH	10.2196/46328	Web of Science
Martins, Russell Seth; Nasir, Aqsa Muhammad; Charolia, Zobiyah Sajid; Pervez, Alina; Mahmud, Omar; Jehanzeb, Hamzah	Global geographic and gender disparities in stem cell-related surgical research: bibliometric review of the top 200 most-cited articles	JOURNAL OF THE PAKISTAN MEDICAL ASSOCIATION	10.47391/JPMA.AKUS-17	Web of Science
Zimba, Olena; Korkosz, Mariusz; Alnaimat, Fatima; Fragoulis, George E.; Yessirkepov, Marlen; Baimukhamedov, Chokan; Kocyigit, Burhan Fatih	Global practice guidelines in rheumatology: a cross-sectional altmetric and citation analysis	RHEUMATOLOGY INTERNATIONAL	10.1007/s00296-025-05899-z	Web of Science
Al-Rashdan, Rakan; Al-Abdallat, Haneen; Sathekge, Mike Machaba; Mirzaei, Siroos; Shahait, Mohammed; Al-Khawaldeh, Khaled; Abdlkadir, Ahmed Saad; Lee, Szeting; Al-Ibraheem, Akram	Global Research Output of Lutetium-177 PSMA in Prostate Cancer: Bibliometric and Altmetric Analyses	NUKLEARMEDIZIN-NUCLEAR MEDICINE	10.1055/a-2221-3036	Web of Science
Tu, Jia-xin; Lin, Xue-ting; Ye, Hui-qing; Yang, Shan-lan; Deng, Li-fang; Zhu, Ruo-ling; Wu, Lei; Zhang, Xiao-qiang	Global research trends of artificial intelligence applied in esophageal carcinoma: A bibliometric analysis (2000-2022) via CiteSpace and VOSviewer	FRONTIERS IN ONCOLOGY	10.3389/fonc.2022.972357	Web of Science
Bharti, Pratiksha; Tiwari, Sakshi; Mungkung, Thanshokla; Shimray, Somipam R.	Global Scientific Trends on Library Anxiety from 1927 to 2025: A Data-Driven Bibliometric Analysis	DESIDOC JOURNAL OF LIBRARY & INFORMATION TECHNOLOGY	10.14429/djlit.21140	Web of Science
Lepcha, Anudha; Buragohain, Prince; Singh, Manendra Kumar; Rai, Abhishek	Global Trends and Future Prospects in Research Support Services: A Scientometric Study on the Role of Artificial Intelligence	DESIDOC JOURNAL OF LIBRARY & INFORMATION TECHNOLOGY	10.14429/djlit.21025	Web of Science
Mulinari, Julia; de Souza, Isadora Durante; Pinho, Nicolle Silveira; dos Anjos, Lucas Menezes; Santana, Carla Miranda; Cardoso, Mariane; Rocha, Aurelio de Oliveira	Global Trends and Perspectives on Dental Fragment Reattachment (1988-2024): A Bibliometric and Altmetric Review	DENTAL TRAUMATOLOGY	10.1111/edt.13017	Web of Science
Zhang, Ying; Pu, Shengyan; Lv, Xue; Gao, Ya; Ge, Long	Global trends and prospects in microplastics research: A bibliometric analysis	JOURNAL OF HAZARDOUS MATERIALS	10.1016/j.jhazmat.2020.123110	Web of Science
Park, Hyejin; Park, Han Woo	Global-level relationships of international student mobility and research mentions on social media	PROFESIONAL DE LA INFORMACION	10.3145/epi.2021.mar.14	Web of Science
Haustein, Stefanie	Grand challenges in altmetrics: heterogeneity, data quality and dependencies	SCIENTOMETRICS	10.1007/s11192-016-1910-9	Web of Science
Bennett, Hunter; Slattery, Flynn	Graphical abstracts are associated with greater Altmetric attention scores, but not citations, in sport science	SCIENTOMETRICS	10.1007/s11192-023-04709-2	Web of Science
Raman, Raghu; Nair, Vinith Kumar; Prakash, Veda; Patwardhan, Anand; Nedungadi, Prema	Green-hydrogen research: What have we achieved, and where are we going? Bibliometrics analysis	ENERGY REPORTS	10.1016/j.egyr.2022.07.058	Web of Science
Thelwall, Mike; Maflahi, Nabeil	Guideline references and academic citations as evidence of the clinical value of health research	JOURNAL OF THE ASSOCIATION FOR INFORMATION SCIENCE AND TECHNOLOGY	10.1002/asi.23432	Web of Science
Saud, Sarah; Traboco, Lisa; Gupta, Latika	Harnessing the True Power of Altmetrics to Track Engagement	JOURNAL OF KOREAN MEDICAL SCIENCE	10.3346/jkms.2021.36.e330	Web of Science
Pinho-Costa, Luis; Yakubu, Kenneth; Hoedebecke, Kyle; Laranjo, Liliana; Reichel, Christofer Patrick; Colon-Gonzalez, Maria del C.; Neves, Ana Luisa; Errami, Hassna	Healthcare hashtag index development: Identifying global impact in social media	JOURNAL OF BIOMEDICAL INFORMATICS	10.1016/j.jbi.2016.09.010	Web of Science
Otto, Catherine M.	Heartbeat: Altmetrics and Cardiovascular Risk Factor Studies	HEART	10.1136/heartjnl-2015-308995	Web of Science
Costas, Rodrigo; de Rijcke, Sarah; Marres, Noortje	Heterogeneous couplings: Operationalizing network perspectives to study science-society interactions through social media metrics	JOURNAL OF THE ASSOCIATION FOR INFORMATION SCIENCE AND TECHNOLOGY	10.1002/asi.24427	Web of Science
Chen, Xiaofeng; Li, Hao; Huang, Baoci; Ruan, Jiajian; Li, Xi; Li, Qian	High impact works on stem cell transplantation in intervertebral disc degeneration	BMC MUSCULOSKELETAL DISORDERS	10.1186/s12891-024-08131-4	Web of Science
Ioannidis, John P. A.	High-cited favorable studies for COVID-19 treatments ineffective in large trials	JOURNAL OF CLINICAL EPIDEMIOLOGY	10.1016/j.jclinepi.2022.04.001	Web of Science
Niehaus, William N.; Sharma, Raman; Verduzco-Gutierrez, Monica; Knowlton, Sasha E.; Poorman, Julie A.; Paganoni, Sabrina; Hayano, Todd; Schneider, Jeffrey C.; Silver, Julie K.	Highest-Ranking Articles by Altmetric Attention Scores in Three Rehabilitation Journals	PM&R	10.1002/pmrj.12220	Web of Science
Rhee, John S.	High-Impact Articles-Citations, Downloads, and Altmetric Score	JAMA FACIAL PLASTIC SURGERY	10.1001/jamafacial.2015.0869	Web of Science
Rocha, Aurelio de Oliveira; dos Anjos, Lucas Menezes; Miranda, Natalia de Oliveira; Vitali, Filipe Colombo; Santos, Pablo Silveira; Henriques, Bruno; Cardoso, Mariane	Historical perspectives and research interests of the International Journal of Adhesion and Adhesives: An altmetric and bibliometric analysis	INTERNATIONAL JOURNAL OF ADHESION AND ADHESIVES	10.1016/j.ijadhadh.2025.104109	Web of Science
Yu, Houqiang; Murat, Biegzat; Li, Jiatong; Li, Longfei	How can policy document mentions to scholarly papers be interpreted? An analysis of the underlying mentioning process	SCIENTOMETRICS	10.1007/s11192-023-04826-y	Web of Science
Sotudeh, Hajar; Barahmand, Nilofar; Yousefi, Zahra; Yaghtin, Maryam	How do academia and society react to erroneous or deceitful claims? The case of retracted articles' recognition	JOURNAL OF INFORMATION SCIENCE	10.1177/0165551520945853	Web of Science
Luis Ortega, Jose	How do media mention research papers? Structural analysis of blogs and news networks using citation coupling	JOURNAL OF INFORMETRICS	10.1016/j.joi.2021.101175	Web of Science
Sivagami Murugappan, Jeyshankar Ramalingam	How Do Open and Closed Access Journals Compare in Citations, Altmetrics, and Social Media Engagement for Pesticide Research?	Journal of Information Science Theory and Practice	10.1633/jistap.2025.13.1.5	Scopus
Hou, Jianhua; Zheng, Bili; Zhang, Yang; Chen, Chaomei	How do Price medalists' scholarly impact change before and after their awards?	SCIENTOMETRICS	10.1007/s11192-021-03979-y	Web of Science
Pala, Mukaddes; Demirbilek, Mahmut; Acikgoz, Nilgun Pala; Dokur, Mehmet	How Does Social Media Impact the Number of Citations? An Altmetric Analysis of the 50 Most-Cited MicroRNA Articles	EUROPEAN JOURNAL OF THERAPEUTICS	10.5152/eurjther.2021.20083	Web of Science
Yang, Siluo; Li, Longfei; Jin, Yujie; Feng, Qian	How does social media mention academic papers? Evidence from WeChat in China	SCIENTOMETRICS	10.1007/s11192-025-05399-8	Web of Science
Livas, Christos; Pandis, Nikolaos; Delli, Konstantina	How far do oral lectures at European Orthodontic Society congresses reach? A comparison of abstract publication rates, article citations, and social media mentions	EUROPEAN JOURNAL OF ORTHODONTICS	10.1093/ejo/cjae057	Web of Science
Fang, Zhichao; Ho, Chonkit; Han, Zekun; Wu, Puqing	How fast do scholarly papers get read by various user groups? A longitudinal and cross-disciplinary analysis of the evolution of Mendeley readership	JOURNAL OF THE ASSOCIATION FOR INFORMATION SCIENCE AND TECHNOLOGY	10.1002/asi.24950	Web of Science
Haunschild, Robin; Bornmann, Lutz	How many scientific papers are mentioned in policy-related documents? An empirical investigation using Web of Science and Altmetric data	SCIENTOMETRICS	10.1007/s11192-016-2237-2	Web of Science
Pakira, Arpan Kumar; Nath, Amit; Mazumder, Jhantu	How Many Videos Are Cited in Academic Research? An Analysis of Indian Scholarly Publications	DESIDOC JOURNAL OF LIBRARY & INFORMATION TECHNOLOGY	10.14429/djlit.44.03.19507	Web of Science
Gokhan Sonmez, Abdullah Golbasi	How Much Do Altmetric Scores Correlate with Bibliometric Scores? Analysis of the Most-Cited 100 Articles about the Holmium Laser Enucleation Prostatectomy	Urologia Internationalis	10.1159/000534603	Scopus
Banshal, Sumit Kumar; Singh, Vivek Kumar; Muhuri, Pranab K.; Mayr, Philipp	How much research output from India gets social media attention?	CURRENT SCIENCE	10.18520/cs/v117/i5/753-760	Web of Science
Gamage, Kasunka Kankanam; Chiu, Kellia; Ryk, Justin; Grundy, Quinn; Sud, Abhimanyu	How policy problems and solutions travel in the scientific literature: An international scientometric analysis of the French Model of opioid use disorder care	JOURNAL OF EVALUATION IN CLINICAL PRACTICE	10.1111/jep.13822	Web of Science
Klarin, Anton	How to conduct a bibliometric content analysis: Guidelines and contributions of content co-occurrence or co-word literature reviews	INTERNATIONAL JOURNAL OF CONSUMER STUDIES	10.1111/ijcs.13031	Web of Science
Bornmann, Lutz; Haunschild, Robin	How to normalize Twitter counts? A first attempt based on journals in the Twitter Index	SCIENTOMETRICS	10.1007/s11192-016-1893-6	Web of Science
Zahedi, Zohreh; Costas, Rodrigo; Wouters, Paul	How well developed are altmetrics? A cross-disciplinary analysis of the presence of 'alternative metrics' in scientific publications	SCIENTOMETRICS	10.1007/s11192-014-1264-0	Web of Science
Zagorova, Olga; Ulloa, Roberto; Weller, Katrin; Floeck, Fabian	I updated the : The evolution of references in the English Wikipedia and the implications for altmetrics	QUANTITATIVE SCIENCE STUDIES	10.1162/qss_a_00171	Web of Science
Mariani, Manuel Sebastian; Medo, Matus; Zhang, Yi-Cheng	Identification of milestone papers through time-balanced network centrality	JOURNAL OF INFORMETRICS	10.1016/j.joi.2016.10.005	Web of Science
Arroyo-Machado, Wenceslao; Torres-Salinas, Daniel; Robinson-Garcia, Nicolas	Identifying and characterizing social media communities: a socio-semantic network approach to altmetrics	SCIENTOMETRICS	10.1007/s11192-021-04167-8	Web of Science
Diallo, Saikou Y.; Lynch, Christopher J.; Gore, Ross; Padilla, Jose J.	Identifying key papers within a journal via network centrality measures	SCIENTOMETRICS	10.1007/s11192-016-1891-8	Web of Science
Fleerackers, Alice; Nehring, Lise; Maggio, Lauren A.; Enkhbayar, Asura; Moorhead, Laura; Alperin, Juan Pablo	Identifying science in the news: An assessment of the precision and recall of Altmetric.com news mention data	SCIENTOMETRICS	10.1007/s11192-022-04510-7	Web of Science
Hou, Jianhua; Li, Hao; Zhang, Yang	Identifying the princes base on Altmetrics: An awakening mechanism of sleeping beauties from the perspective of social media	PLOS ONE	10.1371/journal.pone.0241772	Web of Science
Ma, Yaxue; Li, Tingting; Mao, Jin; Ba, Zhichao; Li, Gang	Identifying widely disseminated scientific papers on social media	INFORMATION PROCESSING & MANAGEMENT	10.1016/j.ipm.2022.102945	Web of Science
Tonia, Thomy; Van Oyen, Herman; Berger, Anke; Schindler, Christian; Kunzli, Nino	If I tweet will you cite later? Follow-up on the effect of social media exposure on article downloads and citations	INTERNATIONAL JOURNAL OF PUBLIC HEALTH	10.1007/s00038-020-01519-8	Web of Science
Andres Ordonez-Gutierrez, Jose; Manuel Oviedo-Moreno, Juan; Patino-Hernandez, Daniela; Gerardo Fernandez-Avila, Daniel	Immunology and social networks: an approach towards impact assessment	RHEUMATOLOGY INTERNATIONAL	10.1007/s00296-019-04459-6	Web of Science
Hastings-Tolsma, Marie; Downing, Charlene; Temane, Annie; Giles, L. Amy; Hillyer, Jean L.; Beatty, Sean C.	Impact of a Fulbright award: A bibliometric analysis of persistence	HEALTH SA GESONDHEID	10.4102/hsag.v30i0.2776	Web of Science
Fassoulaki, Argyro; Staikou, Chryssoula; Micha, Georgia	Impact of Altmetrics in evaluation of scientific journals, research outputs and scientists' careers: Views of editors of high impact anaesthesia, critical care and pain medicine journals	INDIAN JOURNAL OF ANAESTHESIA	10.4103/ija.ija_694_21	Web of Science
Delli, Konstantina; Livas, Christos; Nikitakis, Nikolaos G.; Vissink, Arjan	Impact of COVID-19 Dentistry-Related Literature: An Altmetric Study	INTERNATIONAL DENTAL JOURNAL	10.1016/j.identj.2022.11.0050020-6539	Web of Science
Chillakuru, Yeshwant R.; Gerhard, Eleanor F.; Shim, Timothy; Selesnick, Samuel H.; Lustig, Lawrence R.; Krouse, John H.; Hanna, Ehab Y.; Smith, Timothy L.; Fisher, Edward W.; Kerschner, Joseph E.; Monfared, Ashkan	Impact of COVID-19 on Otolaryngology Literature	LARYNGOSCOPE	10.1002/lary.29902	Web of Science
Araujo, Amanda Costa; Nascimento, Dafne Port; Gonzalez, Gabrielle Zoldan; Maher, Christopher G.; Pena Costa, Leonardo Oliveira	Impact of Low Back Pain Clinical Trials Measured by the Altmetric Score: Cross-Sectional Study	JOURNAL OF MEDICAL INTERNET RESEARCH	10.2196/jmir.9368	Web of Science
Levin, Gabriel; Harrison, Ross; Meyer, Raanan; Ramirez, Pedro T.	Impact of podcasting on novel and conventional measures of academic impact	INTERNATIONAL JOURNAL OF GYNECOLOGICAL CANCER	10.1136/ijgc-2022-004114	Web of Science
Hughes, Emily; Raudanskis, Ashley; Raissi, Afsaneh; Purohit, Ushma; Boctor, Monica; Manzoor, Saba; Hodzic-Santor, Benazir; Van Bakel, Tamara; Zhu, Kevin; Fralick, Michael	Impact of presentation at conference with timed release of academic publication	INTERNAL AND EMERGENCY MEDICINE	10.1007/s11739-023-03258-z	Web of Science
Zhang, Yinxian	Impactful COVID-19 discoveries from China are neglected in the media	SCIENTOMETRICS	10.1007/s11192-023-04779-2	Web of Science
Lin, Qika; Zhu, Yifan; Lu, Hao; Shi, Kaize; Niu, Zhendong	Improving University Faculty Evaluations via multi-view Knowledge Graph	FUTURE GENERATION COMPUTER SYSTEMS-THE INTERNATIONAL JOURNAL OF ESCIENCE	10.1016/j.future.2020.11.021	Web of Science
Bailey, C. R.; Shelton, C. L.	Indexing, metrics, media and Anaesthesia Reports	ANAESTHESIA REPORTS	10.1002/anr3.12053	Web of Science
Gorraiz, Juan; Wieland, Martin; Gumpenberger, Christian	INDIVIDUAL BIBLIOMETRIC ASSESSMENT AT UNIVERSITY OF VIENNA: FROM NUMBERS TO MULTIDIMENSIONAL PROFILES	PROFESIONAL DE LA INFORMACION	10.3145/epi.2016.nov.07	Web of Science
Vaishya, Raju; Misra, Anoop; Singla, Rahul; Shekhawat, Sudhir; Vaish, Abhishek; Migliorini, Filippo	Influence of COVID-19 pandemic on impact factors of top biomedical journals	IRISH JOURNAL OF MEDICAL SCIENCE	10.1007/s11845-025-03954-z	Web of Science
De Filippo, Daniela; Sastron-Toledo, Pablo	Influence of research on open science in the public policy sphere	SCIENTOMETRICS	10.1007/s11192-023-04645-1	Web of Science
Santisteban-Espejo, Antonio; Angel Martin-Piedra, Miguel; Campos, Antonio; Moran-Sanchez, Julia; Cobo, Manuel J.; Pacheco-Serrano, Ana, I; Moral-Munoz, Jose A.	Information and Scientific Impact of Advanced Therapies in the Age of Mass Media: Altmetrics-Based Analysis of Tissue Engineering	JOURNAL OF MEDICAL INTERNET RESEARCH	10.2196/25394	Web of Science
Soos, Sandor; Kiss, Anna	Informetrics and the study of science-society communications: a bibliometric scoping review	SCIENTOMETRICS	10.1007/s11192-020-03444-2	Web of Science
Aguillo, Isidro F.	INFORMETRICS FOR LIBRARIANS: DESCRIBING THEIR IMPORTANT ROLE IN THE EVALUATION PROCESS	PROFESIONAL DE LA INFORMACION	10.3145/epi.2016.ene.01	Web of Science
Smolinsky, Lawrence; Klingenberg, Bernhard; Marx, Brian D.	Interpretation and inference for altmetric indicators arising from sparse data statistics	JOURNAL OF INFORMETRICS	10.1016/j.joi.2022.101250	Web of Science
Thelwall, Mike	Interpreting correlations between citation counts and other indicators	SCIENTOMETRICS	10.1007/s11192-016-1973-7	Web of Science
Pal, Avishek; Rees, Tomas James	Introducing the EMPIRE Index: A novel, value-based metric framework to measure the impact of medical publications	PLOS ONE	10.1371/journal.pone.0265381	Web of Science
Nuredini, Kaltrina	INVESTIGATING ALTMETRIC INFORMATION FOR THE TOP 1000 JOURNALS FROM HANDELSBLATT RANKING IN ECONOMIC AND BUSINESS STUDIES	JOURNAL OF ECONOMIC SURVEYS	10.1111/joes.12414	Web of Science
Shirazi, Mansoureh Serati; Valinejadi, Ali	Investigating of Association between Altmetrics Activity Indicators and Citation Quality Indicators in Iranian Medical Journals	INTERNATIONAL JOURNAL OF PREVENTIVE MEDICINE	10.4103/ijpvm.IJPVM_59_20	Web of Science
Zareivenovel, Mojgan; Nemati-Anaraki, Leila; Ouchi, Ali; Nourizadeh, Maryam; Aghashahi, Motahareh	Iranian Journal of Allergy, Asthma, and Immunology: A Bibliometric and Altmetric Analysis from 2005 to 2022	IRANIAN JOURNAL OF ALLERGY ASTHMA AND IMMUNOLOGY	10.18502/ijaai.v23i1.14952	Web of Science
Bornmann, Lutz	Is Collaboration Among Scientists Related to the Citation Impact of Papers Because Their Quality Increases With Collaboration? An Analysis Based on Data From F1000Prime and Normalized Citation Scores	JOURNAL OF THE ASSOCIATION FOR INFORMATION SCIENCE AND TECHNOLOGY	10.1002/asi.23728	Web of Science
Worrall, John L.; Gordon, Quinn	Is Criminology & Public Policy "influential?" Answers from altmetrics	CRIMINOLOGY & PUBLIC POLICY	10.1111/1745-9133.12604	Web of Science
Khatter, Amandeep; Naughton, Michael; Dambha-Miller, Hajira; Redmond, Patrick	Is rapid scientific publication also high quality? Bibliometric analysis of highly disseminated COVID-19 research papers	LEARNED PUBLISHING	10.1002/leap.1403	Web of Science
Galickas, Donatas; Flaherty, Gerard T.	Is there an association between article citations and altmetrics in travel medicine research?	JOURNAL OF TRAVEL MEDICINE	10.1093/jtm/taab115	Web of Science
Huddleston, Hailey P.; Kurtzman, Joey S.; Rahimzadeh, Jason; Koehler, Steven M.	Journal Discipline Plays a Significant Role in Academic Attention But Not in Social Media Attention in the Peripheral Nerve Literature	ORTHOPEDICS	10.3928/01477447-20220719-09	Web of Science
Pratt, Stephen; Zivrali, Ece	Journal editors' views on altmetrics in tourism and hospitality research	ANATOLIA-INTERNATIONAL JOURNAL OF TOURISM AND HOSPITALITY RESEARCH	10.1080/13032917.2024.2446202	Web of Science
Onyancha, Omwoyo Bosire; Mwai, Naomi; Kwanya, Tom	Kenya's Research Excellence as Indexed in the Web of Science: An Informetrics' Perspective	AFRICAN JOURNAL OF LIBRARY ARCHIVES AND INFORMATION SCIENCE		Web of Science
Lepcha, Anudha; Singh, Manendra Kumar; Rai, Abhishek; Buragohain, Prince	Keyword analysis and research clusters in cloud computing within library and information science: a global perspective	GLOBAL KNOWLEDGE MEMORY AND COMMUNICATION	10.1108/GKMC-02-2025-0141	Web of Science
Zhang, Jundong; Hou, Jianhua	Knowledge diffusion for individual literature from the perspective of Altmetrics: Models, measurement and features	JOURNAL OF INFORMATION SCIENCE	10.1177/01655515231174387	Web of Science
Maggio, Lauren A.; Costello, Joseph A.; Norton, Candace; Driessen, Erik W.; Artino Jr, Anthony R.	Knowledge syntheses in medical education: A bibliometric analysis	PERSPECTIVES ON MEDICAL EDUCATION	10.1007/s40037-020-00626-9	Web of Science
Costas, Rodrigo; Mongeon, Philippe; Ferreira, Marcia R.; van Honk, Jeroen; Franssen, Thomas	Large-scale identification and characterization of scholars on Twitter	QUANTITATIVE SCIENCE STUDIES	10.1162/qss_a_00047	Web of Science
Pike, Claire; Barrantes, Barbara S. Lancho	Libraries as research enablers: A content analysis of research excellence framework environment statements	JOURNAL OF ACADEMIC LIBRARIANSHIP	10.1016/j.acalib.2025.103039	Web of Science
Haunschild, Robin; Leydesdorff, Loet; Bornmann, Lutz	Library and Information Science Papers Discussed on Twitter: A new Network-based Approach for Measuring Public Attention	JOURNAL OF DATA AND INFORMATION SCIENCE	10.2478/jdis-2020-0017	Web of Science
Dorta-Gonzalez, Pablo; Rodriguez-Caro, Alejandro; Dorta-Gonzalez, Maria Isabel	Linking science and industry: influence of scientific research on technological innovation through patent citations	RESEARCH EVALUATION	10.1093/reseval/rvaf019	Web of Science
Meseguer-Martinez, Angel; Ros-Galvez, Alejandro; Rosa-Garcia, Alfonso	Linking YouTube and university rankings: Research performance as predictor of online video impact	TELEMATICS AND INFORMATICS	10.1016/j.tele.2019.101264	Web of Science
Dixon, Dave L.; Baker, William L.	Long-term Association of Altmetric Attention Scores With Citations in Selected Major Pharmacy Journals	AMERICAN JOURNAL OF PHARMACEUTICAL EDUCATION		Web of Science
Livas, Christos; Delli, Konstantina	Looking Beyond Traditional Metrics in Orthodontics: An Altmetric Study on the Most Discussed Articles on the Web	EUROPEAN JOURNAL OF ORTHODONTICS	10.1093/ejo/cjx050	Web of Science
Pallari, Elena; Eriksson, Magnus; Billhult, Annika; Billhult, Tommy; Aggarwal, Ajay; Lewison, Grant; Sullivan, Richard	Lung cancer research and its citation on clinical practice guidelines	LUNG CANCER	10.1016/j.lungcan.2021.01.024	Web of Science
Regan, Aine; Henchion, Maeve	Making sense of altmetrics: The perceived threats and opportunities for academic identity	SCIENCE AND PUBLIC POLICY	10.1093/scipol/scz001	Web of Science
Kaira, Ankur; Kumar, Ashish; Nowacki, Amy S.; Shahadat, Amna; Khan, Muhammad Shahzeb; Jabri, Ahmad; Khan, Safi U.; Michos, Erin D.; Califf, Robert M.; Bhatt, Deepak L.	Mapping and quantification of the twitter footprint of cardiologists	EUROPEAN HEART JOURNAL - DIGITAL HEALTH	10.1093/ehjdh/ztab049	Web of Science
Basumatary, Bwsrang; Yuvaraj, Mayank; Verma, Nitesh Kumar; Verma, Manoj Kumar	Mapping of the selected literature on robotic technology applications in libraries based on Scopus database: a subjective computational review	LIBRARY HI TECH	10.1108/LHT-02-2023-0031	Web of Science
Osinska, Veslava; Klimas, Radoslaw	Mapping science: tools for bibliometric and altmetric studies	INFORMATION RESEARCH-AN INTERNATIONAL ELECTRONIC JOURNAL	10.47989/irpaper909	Web of Science
Bornmann, Lutz; Mutz, Ruediger; Haunschild, Robin; de Moya-Anegon, Felix; Madeira Clemente, Mirko de Almeida; Stefaner, Moritz	Mapping the impact of papers on various status groups in excellencemapping.net: a new release of the excellence mapping tool based on citation and reader scores	SCIENTOMETRICS	10.1007/s11192-021-04141-4	Web of Science
Ferrer-Sapena, A.; Sanchez-Perez, E. A.; Gonzalez, L. M.; Peset, F.; Aleixandre-Benavent, R.	Mathematical properties of weighted impact factors based on measures of prestige of the citing journals	SCIENTOMETRICS	10.1007/s11192-015-1741-0	Web of Science
Pereira, Caio Gomes; dos Anjos, Lucas Menezes; Rocha, Aurelio de Oliveira; Miranda, Natalia de Oliveira; Gassen, Henrique Cesar Schimitz; Cardoso, Mariane; Henriques, Bruno; Bianchini, Marco Aurelio	Maxillary Sinus Lift: A Bibliometric and Altmetric Analysis of the 100 Most Cited Articles	CLINICAL IMPLANT DENTISTRY AND RELATED RESEARCH	10.1111/cid.70041	Web of Science
Karmakar, Mousumi; Singh, Vivek Kumar; Banshal, Sumit Kumar	Measuring altmetric events: the need for longer observation period and article level computations	GLOBAL KNOWLEDGE MEMORY AND COMMUNICATION	10.1108/GKMC-08-2022-0203	Web of Science
Bornmann, Lutz; Haunschild, Robin	Measuring field-normalized impact of papers on specific societal groups: An altmetrics study based on Mendeley Data	RESEARCH EVALUATION	10.1093/reseval/rvx005	Web of Science
Fortier, Lisa A.	Measuring journal impact	AMERICAN JOURNAL OF VETERINARY RESEARCH		Web of Science
Kurtz, Michael J.; Henneken, Edwin A.	Measuring Metrics - A 40-Year Longitudinal Cross-Validation of Citations, Downloads, and Peer Review in Astrophysics	JOURNAL OF THE ASSOCIATION FOR INFORMATION SCIENCE AND TECHNOLOGY	10.1002/asi.23689	Web of Science
Adriaanse, Leslie	Measuring perceived and actual e-visibility of researchers in environmental science at a South African university	SOUTH AFRICAN JOURNAL OF LIBRARIES AND INFORMATION SCIENCE	10.7553/88-1-1857	Web of Science
Dixon, Dave L.; Baker, William L.	Measuring research impact in the 21st century: are alternative metrics the answer?	MINERVA CARDIOANGIOLOGICA	10.23736/S0026-4725.20.05241-X	Web of Science
Patel, Anika; Chavda, Janica	Measuring research impact: bibliometrics, social media, altmetrics, and the BJGP	BRITISH JOURNAL OF GENERAL PRACTICE	10.3399/bjgp16X683353	Web of Science
Hou, Jianhua; Yang, Xiucai; Chen, Chaomei	Measuring researchers' potential scholarly impact with structural variations: Four types of researchers in information science (1979-2018)	PLOS ONE	10.1371/journal.pone.0234347	Web of Science
Murphy, Linda S.; Kraus, Chadd K.; Lotfipour, Shahram; Gottlieb, Michael; Langabeer, James R., II; Langdorf, Mark I.	Measuring Scholarly Productivity: A Primer for Junior Faculty. Part III: Understanding Publication Metrics	WESTERN JOURNAL OF EMERGENCY MEDICINE	10.5811/westjem.2018.9.38213	Web of Science
Ravenscroft, James; Liakata, Maria; Clare, Amanda; Duma, Daniel	Measuring scientific impact beyond academia: An assessment of existing impact metrics and proposed improvements	PLOS ONE	10.1371/journal.pone.0173152	Web of Science
Nishikawa-Pacher, Andreas	Measuring serendipity with altmetrics and randomness	JOURNAL OF LIBRARIANSHIP AND INFORMATION SCIENCE	10.1177/09610006221124338	Web of Science
Thelwall, Mike	MEASURING SOCIETAL IMPACTS OF RESEARCH WITH ALTMETRICS? COMMON PROBLEMS AND MISTAKES	JOURNAL OF ECONOMIC SURVEYS	10.1111/joes.12381	Web of Science
De Filippo, Daniela; Morillo, Fernanda; Gonzalez-Albo, Borja	Measuring the Impact and Influence of Scientific Activity in the Humanities and Social Sciences	PUBLICATIONS	10.3390/publications11020031	Web of Science
Khan, Nushrat; Thelwall, Mike; Kousha, Kayvan	Measuring the impact of biodiversity datasets: data reuse, citations and altmetrics	SCIENTOMETRICS	10.1007/s11192-021-03890-6	Web of Science
Zhang, Xinyuan; Xie, Qing; Song, Min	Measuring the impact of novelty, bibliometric, and academic-network factors on citation count using a neural network	JOURNAL OF INFORMETRICS	10.1016/j.joi.2021.101140	Web of Science
Gamble, J. M.; Traynor, Robyn L.; Gruzd, Anatoliy; Mai, Philip; Dormuth, Colin R.; Sketris, Ingrid S.	Measuring the impact of pharmacoepidemiologic research using altmetrics: A case study of a CNODES drug-safety article	PHARMACOEPIDEMIOLOGY AND DRUG SAFETY	10.1002/pds.4401	Web of Science
Roy, Abhijit; Mukhopadhyay, Parthasarathi	Measuring the open access friendliness of the state universities in India through data carpentry	ANNALS OF LIBRARY AND INFORMATION STUDIES	10.56042/alis.v69i3.63837	Web of Science
Coyne, Mary; Regan, Julie	Measuring the social impact of contemporary dysphagia research: an altmetric analysis	SPEECH LANGUAGE AND HEARING	10.1080/2050571X.2021.1926626	Web of Science
Delli, K.; Livas, C.; Spijkervet, F. K. L.; Vissink, A.	Measuring the social impact of dental research: An insight into the most influential articles on the Web	ORAL DISEASES	10.1111/odi.12714	Web of Science
Dardas, Latefa Ali; Woodward, Amanda; Scott, Jewel; Xu, Hanzhang; Sawair, Faleh A.	Measuring the social impact of nursing research: An insight into altmetrics	JOURNAL OF ADVANCED NURSING	10.1111/jan.13921	Web of Science
Roberts, Jason	Measuring the Social Media Impact of Your Headache Article	HEADACHE	10.1111/head.12452	Web of Science
Serghiou, Stylianos; Marton, Rebecca M.; Ioannidis, John P. A.	Media and social media attention to retracted articles according to Altmetric	PLOS ONE	10.1371/journal.pone.0248625	Web of Science
Thelwall, Mike	Mendeley reader counts for US computer science conference papers and journal articles	QUANTITATIVE SCIENCE STUDIES	10.1162/qss_a_00010	Web of Science
Zahedi, Zohreh; Costas, Rodrigo; Wouters, Paul	Mendeley Readership as a Filtering Tool to Identify Highly Cited Publications	JOURNAL OF THE ASSOCIATION FOR INFORMATION SCIENCE AND TECHNOLOGY	10.1002/asi.23883	Web of Science
Thelwall, Mike; Sud, Pardeep	Mendeley readership counts: An investigation of temporal and disciplinary differences	JOURNAL OF THE ASSOCIATION FOR INFORMATION SCIENCE AND TECHNOLOGY	10.1002/asi.23559	Web of Science
Kolahi, Jafar; Khazaei, Saber; Iranmanesh, Pedram; Kim, Jeehyoung; Bang, Heejung; Khademi, Abbasali	Meta-Analysis of Correlations between Altmetric Attention Score and Citations in Health Sciences	BIOMED RESEARCH INTERNATIONAL	10.1155/2021/6680764	Web of Science
da Silva, M.R., Silva Santos Rocha, E., Paula Meneses Alves, A., do Rosário Trindade, D.	Métricas altmétricas e ética na avaliação científica: diretrizes, desafios e recomendações para uma prática responsável	Biblios	10.5195/biblios.2024.1142	Scopus
Kirilova, Savina; Zoepfl, Fred	Metrics fraud on ResearchGate	JOURNAL OF INFORMETRICS	10.1016/j.joi.2024.101604	Web of Science
Polonioli, Andrea	Metrics, flawed indicators, and the case of philosophy journals	SCIENTOMETRICS	10.1007/s11192-016-1941-2	Web of Science
Said, Anwar; Bowman, Timothy D.; Abbasi, Rabeeh Ayaz; Aljohani, Naif Radi; Saeed-Ul Hassan; Nawaz, Raheel	Mining network-level properties of Twitter altmetrics data	SCIENTOMETRICS	10.1007/s11192-019-03112-0	Web of Science
Borku Uysal, Betul; Islamoglu, Mehmet Sami; Koc, Suna; Karadag, Mehmet; Dokur, Mehmet	Most notable 100 articles of COVID-19: an Altmetric study based on bibliometric analysis	IRISH JOURNAL OF MEDICAL SCIENCE	10.1007/s11845-020-02460-8	Web of Science
Reece, Robert L.; Hardy, Margaret C.	Moving Beyond Metrics: A Primer for Hiring and Promoting a Diverse Workforce in Entomology and Other Natural Sciences	ANNALS OF THE ENTOMOLOGICAL SOCIETY OF AMERICA	10.1093/aesa/sax059	Web of Science
Copiello, Sergio	Multi-criteria altmetric scores are likely to be redundant with respect to a subset of the underlying information	SCIENTOMETRICS	10.1007/s11192-020-03491-9	Web of Science
Moed, Henk F.; Halevi, Gali	Multidimensional assessment of scholarly research impact	JOURNAL OF THE ASSOCIATION FOR INFORMATION SCIENCE AND TECHNOLOGY	10.1002/asi.23314	Web of Science
Al-Ibraheem, Akram; Al-Abdallat, Haneen; Al-Rashdan, Rakan; Abdlkadir, Ahmed Saad; Sweedat, Deya' Aldeen; Alyasjeen, Salem Fandi; Ghesani, Munir; Kairemo, Kalevi; Buscombe, John R.	Navigating The Prostate Cancer Frontier: A Bibliometric and Altmetric Analysis of [225Ac]Ac-PSMA Therapy	SEMINARS IN NUCLEAR MEDICINE	10.1053/j.semnuclmed.2024.04.004	Web of Science
Onyancha, Omwoyo Bosire	Navigating the rising metrics tide in the 21st century: Which way for academic librarians in support of researchers in sub-Saharan Africa?	South African Journal of Libraries and Information Science	10.7553/84-2-1762 1	Web of Science
Naved, Nighat; Umer, Fahad	Navigating through our history in research: An altmetric analysis for publications by the full-time operative dentistry faculty at the Aga Khan University Hospital in the past decade	JOURNAL OF THE PAKISTAN MEDICAL ASSOCIATION	10.47391/JPMA.AKU-07	Web of Science
Jordan, Chloe J.; Neigh, Gretchen N.; Carlezon, William A., Jr.	Neuropsychopharmacology (NPP): relationships between online attention and citation counts	NEUROPSYCHOPHARMACOLOGY	10.1038/s41386-019-0426-4	Web of Science
Jordan, Chloe J.; Martinowich, Keri; Carlezon, William A., Jr.	Neuropsychopharmacology (NPP): update on relationships between online attention and citation counts	NEUROPSYCHOPHARMACOLOGY	10.1038/s41386-021-00983-x	Web of Science
Palamar, Joseph J.; Strain, Eric C.	News and social media coverage is associated with more downloads and citations of manuscripts that focus on substance use	DRUG AND ALCOHOL DEPENDENCE	10.1016/j.drugalcdep.2020.108357	Web of Science
Lagace, N.	NISO Releases Recommended Practice Covering Outputs of Its Multiyear Project in Alternative Assessment Metrics	Serials Review	10.1080/00987913.2016.1246343	Scopus
Haunschild, Robin; Bornmann, Lutz	Normalization of Mendeley reader counts for impact assessment	JOURNAL OF INFORMETRICS	10.1016/j.joi.2015.11.003	Web of Science
Bornmann, Lutz; Haunschild, Robin	Normalization of Mendeley reader impact on the reader- and paper-side: A comparison of the mean discipline normalized reader score (MDNRS) with the mean normalized reader score (MNRS) and bare reader counts	JOURNAL OF INFORMETRICS	10.1016/j.joi.2016.04.015	Web of Science
Bornmann, Lutz; Haunschild, Robin	Normalization of zero-inflated data: An empirical analysis of a new indicator family and its use with altmetrics data	JOURNAL OF INFORMETRICS	10.1016/j.joi.2018.01.010	Web of Science
Olive, Rebecca; Townsend, Stephen; Phillips, Murray G.	'Not everything that can be counted counts, and not everything that counts can be counted': Searching for the value of metrics and altmetrics in sociology of sport journals	INTERNATIONAL REVIEW FOR THE SOCIOLOGY OF SPORT	10.1177/10126902221107467	Web of Science
Abrizah, Abdullah; Nicholas, David; Noorhidawati, Abdullah; Yanti, M. K.; Aspura, Idaya; Badawi, Fathiah	Not so different after all: Malaysian researchers' cross-discipline view of quality and trustworthiness in citation practices	LEARNED PUBLISHING	10.1002/leap.1032	Web of Science
Scotti, Valeria; De Silvestri, Annalisa; Scudeller, Luigia; Abele, Paola; Topuz, Funda; Curti, Moreno	Novel bibliometric scores for evaluating research quality and output: a correlation study with established indexes	INTERNATIONAL JOURNAL OF BIOLOGICAL MARKERS	10.5301/jbm.5000217	Web of Science
Maleki, Ashraf	OCLC library holdings: assessing availability of academic books in libraries in print and electronic compared to citations and altmetrics	SCIENTOMETRICS	10.1007/s11192-021-04220-6	Web of Science
Costas, Rodrigo; Perianes-Rodriguez, Antonio; Ruiz-Castillo, Javier	On the quest for currencies of science Field exchange rates for citations and Mendeley readership	ASLIB JOURNAL OF INFORMATION MANAGEMENT	10.1108/AJIM-01-2017-0023	Web of Science
Zahedi, Zohreh; Haustein, Stefanie	On the relationships between bibliographic characteristics of scientific documents and citation and Mendeley readership counts: A large-scale analysis of Web of Science publications	JOURNAL OF INFORMETRICS	10.1016/j.joi.2017.12.005	Web of Science
Castanha, Rafael Gutierres; Mira, Bianca Savegnago de; Delbianco, Natalia Rodrigues	Online Attention of Uncited Articles in Information Science	INVESTIGACION BIBLIOTECOLOGICA	10.22201/iibi.24488321xe.2024.98.58854	Web of Science
Hong, Robert Stephen; Fan, Caleb James; Lucas, Jacob Charles	Online Attention to Articles Published in Otolaryngology Journals	JAMA OTOLARYNGOLOGY-HEAD & NECK SURGERY	10.1001/jamaoto.2024.5251	Web of Science
Stupnicki, Aleksander; Suresh, Basil; Jain, Saurabh	Online Visibility and Scientific Relevance of Strabismus Research: Bibliometric Analysis	INTERACTIVE JOURNAL OF MEDICAL RESEARCH	10.2196/50698	Web of Science
Saikia, Swagota; Verma, Nitesh Kumar; Chakraborty, Subhayan	Open Access Adoption in Sustainable Development Goals Research Among the Indian Leading Universities: A Computational Mapping	DESIDOC JOURNAL OF LIBRARY & INFORMATION TECHNOLOGY	10.14429/djlit.21024	Web of Science
Pajic, Dejan; Babic, Aleksandra; Jevremov, Tanja	Open Access Practice in Personality Research: a Bibliometric Perspective	PRIMENJENA PSIHOLOGIJA	10.19090/pp.v16i4.2511	Web of Science
Kar, Sanjoy; Rath, Durga Sankar	Open Data in Social Sciences: Growth, Impact, and Equity in Data Paper Publishing	DESIDOC JOURNAL OF LIBRARY & INFORMATION TECHNOLOGY	10.14429/djlit.21026	Web of Science
Yeung, Andy Wai Kan; Atanasov, Atanas G.; Sheridan, Helen; Klager, Elisabeth; Eibensteiner, Fabian; Voelkl-Kernsock, Sabine; Kletecka-Pulker, Maria; Willschke, Harald; Schaden, Eva	Open Innovation in Medical and Pharmaceutical Research: A Literature Landscape Analysis	FRONTIERS IN PHARMACOLOGY	10.3389/fphar.2020.587526	Web of Science
Grillo, Ricardo	Orthognathic Surgery: A Bibliometric Analysis of the Top 100 Cited Articles	JOURNAL OF ORAL AND MAXILLOFACIAL SURGERY	10.1016/j.joms.2021.06.004	Web of Science
Weintraub, Matthew J.; Patel, Roshan V.; Singh, Rohan; Ahn, David B.; Mendiratta, Dhruv; Kaushal, Neil K.; Vosbikian, Michael M.	Orthopedic Surgery Residency Match Trends in 2024: Step Scores and Research on the Rise	JOURNAL OF SURGICAL EDUCATION	10.1016/j.jsurg.2025.103647	Web of Science
Bezak, Nejc; Borrelli, Pasquale; Mikos, Matjaz; Panagos, Panos	Outreach and Post-Publication Impact of Soil Erosion Modelling Literature	SUSTAINABILITY	10.3390/su14031342	Web of Science
Fire, M., Guestrin, C.	Over-optimization of academic publishing metrics: observing Goodhart’s Law in action	Gigascience	10.1093/gigascience/giz053	Scopus
Ali, Muhammad Yousuf; Richardson, Joanna	Pakistani LIS scholars' altmetrics in ResearchGate	PROGRAM-ELECTRONIC LIBRARY AND INFORMATION SYSTEMS	10.1108/PROG-07-2016-0052	Web of Science
Chaleplioglou, Artemis	Papers in and Papers out of the Spotlight: Comparative Bibliometric and Altmetrics Analysis of Biomedical Reports with and without News Media Stories	PUBLICATIONS	10.3390/publications12040030	Web of Science
Borchardt, Rachel; Moran, Cullen; Cantrill, Stuart; Chemjobber; Oho, See Arr; Hartings, Matthew R.	Perception of the importance of chemistry research papers and comparison to citation rates	PLOS ONE	10.1371/journal.pone.0194903	Web of Science
Sheikh, Adam M.; Small, Heather Y.; Antoniades, Charalambos; Guzik, Tomasz J.	Picking up the pace: another record high impact factor for Cardiovascular Research	CARDIOVASCULAR RESEARCH	10.1093/cvr/cvaa262	Web of Science
Bornmann, Lutz; Haunschild, Robin; Marx, Werner	Policy documents as sources for measuring societal impact: how often is climate change research mentioned in policy-related documents?	SCIENTOMETRICS	10.1007/s11192-016-2115-y	Web of Science
Livas, Christos; Pandis, Nikolaos; Delli, Konstantina	Popular orthodontic research on Twitter/X: are scholars and the public in sync?	EUROPEAN JOURNAL OF ORTHODONTICS	10.1093/ejo/cjaf067	Web of Science
Buettmann, Evan G.; Chlebek, Carolyn; Lockard, Carly A.; Clayton, Sade W.; Lewis, Karl J.; Collins, Kelsey H.	Post or perish? Social media strategies for disseminating orthopedic research	JOURNAL OF ORTHOPAEDIC RESEARCH	10.1002/jor.25588	Web of Science
Ajmera, Sonia; Lee, Ryan P.; Schultz, Andrew; Hersh, David S.; Lepard, Jacob; Xu, Raymond; Saad, Hassan; Akinduro, Olutomi; Justo, Melissa; Fraser, Brittany D.; Motiwala, Mustafa; Dave, Pooja; Jimenez, Brian; Wallace, David A.; Osikoya, Olufemi; Norrdahl, Sebastian; Dooley, Jennings H.; Khan, Nickalus R.; Vaughn, Brandy N.; Maher, Cormac O.; Klimo, Paul, Jr.	Postgraduate publishing output in pediatric neurosurgery: correlation with fellowship site and individual scholars	JOURNAL OF NEUROSURGERY-PEDIATRICS	10.3171/2019.4.PEDS18717	Web of Science
Haldule, Saloni; Davalbhakta, Samira; Agarwal, Vishwesh; Gupta, Latika; Agarwal, Vikas	Post-publication promotion in rheumatology: a survey focusing on social media	RHEUMATOLOGY INTERNATIONAL	10.1007/s00296-020-04700-7	Web of Science
Llewellyn, Nicole M.; Nehl, Eric J.	Predicting citation impact from altmetric attention in clinical and translational research: Do big splashes lead to ripple effects?	CTS-CLINICAL AND TRANSLATIONAL SCIENCE	10.1111/cts.13251	Web of Science
Saeed-Ul Hassan; Aljohani, Naif R.; Idrees, Nimra; Sarwar, Raheem; Nawaz, Raheel; Martinez-Camara, Eugenio; Ventura, Sebastian; Herrera, Francisco	Predicting literature's early impact with sentiment analysis in Twitter	KNOWLEDGE-BASED SYSTEMS	10.1016/j.knosys.2019.105383	Web of Science
Paun, Mihaela; Bilbiie, Abigaela; Buzoianu, Paul; Cosma, Anastasia; Ene, Catalina; Hriscu, Anne; Iancu, Nicoleta; Milea, Eduard	Predicting long-term citation counts in Web of Science: COVID-19 early publications case study	ROMANIAN STATISTICAL REVIEW		Web of Science
Robinson, D. B. T.; Powell, A. G. M. T.; Waterman, J.; Hopkins, L.; James, O. P.; Egan, R. J.; Lewis, W. G.	Predictive value of Altmetric score on citation rates and bibliometric impact	BJS OPEN	10.1093/bjsopen/zraa039	Web of Science
Chaudhary, Divyansh; Acharya, Shubho; Aggarwal, Vaibhav; Huzaifa, Muhammed; Kain, Pratischtha; Garg, Richa; Harlalka, Khushi; Kumar, Sumit; Vasudev, Aaditya	Predictors of citations and altmetric scores in general surgery literature	TURKISH JOURNAL OF SURGERY	10.47717/turkjsurg.2024.6201	Web of Science
Luc, Jessica G. Y.; Percy, Edward; Hirji, Sameer; Vervoort, Dominique; Mann, Gurkiran K.; Phan, Kevin; Dibas, Mahmoud; Vaduganathan, Muthiah; Preventza, Ourania; Antonoff, Mara B.	Predictors of High-Impact Articles in The Annals of Thoracic Surgery	ANNALS OF THORACIC SURGERY	10.1016/j.athoracsur.2020.04.102	Web of Science
Wang, Zhiqi; Chen, Yue; Glanzel, Wolfgang	Preprints as accelerator of scholarly communication: An empirical analysis in Mathematics	JOURNAL OF INFORMETRICS	10.1016/j.joi.2020.101097	Web of Science
Chau, Marvin; Ramedani, Shayann; King, Tonya; Aziz, Faisal	Presence of social media mentions for vascular surgery publications is associated with an increased number of literature citations	JOURNAL OF VASCULAR SURGERY	10.1016/j.jvs.2020.09.029	Web of Science
Purohit, Ushma; Sacks, Chana A.; Raissi, Afsaneh; Hughes, Emily; Boctor, Monica; Manzoor, Saba; Hodzic-Santor, Benazir; Zhu, Kevin; Raudanskis, Ashley; Ross, Joseph S.; Fralick, Michael	Press Releases of Drug-Related Randomized Trial Results Prior to Publication in High-Impact Journals: an Observational Study	JOURNAL OF GENERAL INTERNAL MEDICINE	10.1007/s11606-023-08313-1	Web of Science
Grundy, Quinn; Dunn, Adam G.; Bourgeois, Florence T.; Coiera, Enrico; Bero, Lisa	Prevalence of Disclosed Conflicts of Interest in Biomedical Research and Associations With Journal Impact Factors and Altmetric Scores	JAMA-JOURNAL OF THE AMERICAN MEDICAL ASSOCIATION	10.1001/jama.2017.20738	Web of Science
Kirloskar, Kunal M.; Abu El Hawa, Areeg A.; Kim, Kevin G.; Dekker, Paige K.; Shaposhnik, Guy; Fan, Kenneth L.	Prevention, Diagnosis, and Management of Upper Extremity Lymphedema Complications: Altmetric Analysis of Online Media	PLASTIC AND RECONSTRUCTIVE SURGERY-GLOBAL OPEN	10.1097/GOX.0000000000004024	Web of Science
Prokop, Pavol; Masarovic, Rudolf; Hajduchova, Sandra; Jezova, Zuzana; Zvarikova, Martina; Fedor, Peter	Prioritisation of Charismatic Animals in Major Conservation Journals Measured by the Altmetric Attention Score	SUSTAINABILITY	10.3390/su142417029	Web of Science
Abu Noman, Md.; Adyel, Tanveer M.; Macreadie, Peter I.; Trevathan-Tackett, Stacey M.	Prioritising plastic pollution research in blue carbon ecosystems: A scientometric overview	SCIENCE OF THE TOTAL ENVIRONMENT	10.1016/j.scitotenv.2024.169868	Web of Science
D'Alessandro, Steven; Miles, Morgan; Martinez-Lopez, Francisco J.; Anaya-Sanchez, Rafael; Esteban-Millat, Irene; Torrez-Meruvia, Harold	Promote or Perish? A brief note on academic social networking sites and academic reputation	JOURNAL OF MARKETING MANAGEMENT	10.1080/0267257X.2019.1697104	Web of Science
Sorba, Elena L.; Staartjes, Victor E.; Serra, Carlo; Regli, Luca; Alamri, Alex; Rabiei, Katrin; Lippa, Laura; Karekezi, Claire; Kolias, Angelos; Mathiesen, Tiit	Promotion of a neurosurgical academic journal on social media: a 1-year experience	ACTA NEUROCHIRURGICA	10.1007/s00701-023-05829-7	Web of Science
Luis Ortega, Jose	Proposal of composed altmetric indicators based on prevalence and impact dimensions	JOURNAL OF INFORMETRICS	10.1016/j.joi.2020.101071	Web of Science
Kim, Yeo Jin; Kim, Yerim; Kim, Jee-Eun; Kim, Yoo Hwan; Yoon, Dae Young; Bae, Jong Seok	Public Interest in Cognitive Impairment: An Analysis of the Top 50 Articles on Cognitive Impairment on Altmetric	BIOMED RESEARCH INTERNATIONAL	10.1155/2020/1836471	Web of Science
Ng, Reuben; Indran, Nicole	Public Interest in Research on Aging: Analysis of Altmetric Attention Scores Over 5 Years	JOURNAL OF APPLIED GERONTOLOGY	10.1177/07334648241265191	Web of Science
Rahman, Ashiqur; Mohammadi, Ehsan; Alhoori, Hamed	Public interest in science or bots? Selective amplification of scientific articles on Twitter	ASLIB JOURNAL OF INFORMATION MANAGEMENT	10.1108/AJIM-01-2024-0050	Web of Science
Otridge, Jeremy; Ogden, Cynthia L.; Bernstein, Kyle T.; Knuth, Martha; Fishman, Julie; Brooks, John T.	Publication and Impact of Preprints Included in the First 100 Editions of the CDC COVID-19 Science Update: Content Analysis	JMIR PUBLIC HEALTH AND SURVEILLANCE	10.2196/35276	Web of Science
Achugbue, E.I., Tella, A.	Publication in High Impact Journals and Implications for University Rankings of African Universities	Impact of Global University Ranking Systems on Developing Countries		Scopus
Prabhu, Vikram C.; Swong, Kevin; Hendler, Gail	Publication Metrics in Neurosurgery	WORLD NEUROSURGERY	10.1016/j.wneu.2017.06.081	Web of Science
Rocha, Aurelio de Oliveira; dos Anjos, Lucas Menezes; Favoreto, Michael Willian; Goebel, Michely Cristina; Henriques, Bruno; Reis, Alessandra; Loguercio, Alessandro D.; Cardoso, Mariane	Publication trends and scientific profile of clinical trials on universal adhesives in dentistry: A metrics-based review	JOURNAL OF DENTISTRY	10.1016/j.jdent.2025.105965	Web of Science
Groff, Michael L.; Offringa, Martin; Emdin, Abby; Mahood, Quenby; Parkin, Patricia C.; Cohen, Eyal	Publication Trends of Pediatric and Adult Randomized Controlled Trials in General Medical Journals, 2005-2018: A Citation Analysis	CHILDREN-BASEL	10.3390/children7120293	Web of Science
Rocha, Aurelio de Oliveira; dos Anjos, Lucas Menezes; Lima, Thaine Oliveira; Miranda, Natalia de Oliveira; Magini, Ricardo de Souza; Vivan, Rodrigo Ricci; Henriques, Bruno; Cardoso, Mariane	Publication trends of the Journal of Esthetic and Restorative Dentistry: A bibliometric analysis	JOURNAL OF ESTHETIC AND RESTORATIVE DENTISTRY	10.1111/jerd.13224	Web of Science
Tomblinson, C. M.; Wadhwa, V.; Latimer, E.; Gauss, C. H.; McCarty, J. L.	Publicly Available Metrics Underestimate AJNR Twitter Impact and Follower Engagement	AMERICAN JOURNAL OF NEURORADIOLOGY	10.3174/ajnr.A6299	Web of Science
Morand, A.; Urbina, D.; Giovannini-Chami, L.; Fabre, A.	Publishing in pandemic times: A bibliometric analysis of early medical publications on Kawasaki-like disease (MIS-C, PIMS-TS) related to SARS-CoV-2	ARCHIVES DE PEDIATRIE	10.1016/j.arcped.2021.05.002	Web of Science
Kodvanj, Ivan; Homolak, Jan; Virag, Davor; Trkulja, Vladimir	Publishing of COVID-19 preprints in peer-reviewed journals, preprinting trends, public discussion and quality issues	SCIENTOMETRICS	10.1007/s11192-021-04249-7	Web of Science
Geyer, Emily D.; Miller, Rebecca; Kim, Stephani S.; Tobias, Joseph D.; Nafiu, Olubukola O.; Tumin, Dmitry	Quality and Impact of Survey Research Among Anesthesiologists: A Systematic Review	ADVANCES IN MEDICAL EDUCATION AND PRACTICE	10.2147/AMEP.S259908	Web of Science
Shahzad, Murtuza; Alhoori, Hamed; Freedman, Reva; Rahman, Shaikh Abdul	Quantifying the online long-term interest in research	JOURNAL OF INFORMETRICS	10.1016/j.joi.2022.101288	Web of Science
Verma, S.; Sharma, H.	Quantity over quality of publications: Are we using the right metrics to judge author's productivity and impact in biomedical research?	JOURNAL OF POSTGRADUATE MEDICINE	10.4103/jpgm.jpgm_343_24	Web of Science
Ruesink, Lauren; Jason, Leonard A.	Ranking the community psychology research output of institutions and authors: A new system of evaluating the field	JOURNAL OF COMMUNITY PSYCHOLOGY	10.1002/jcop.23094	Web of Science
Ellis, John; Ellis, Bethany; Tyler, Kevin; Reichel, Michael P.	Recent trends in the use of social media in parasitology and the application of alternative metrics	CURRENT RESEARCH IN PARASITOLOGY & VECTOR-BORNE DISEASES	10.1016/j.crpvbd.2021.100013	Web of Science
von Sneidern, Manuela; Lehmann, Ashton E.; Jafari, Aria; Vlasakov, Iliyan K.; Shen, Sarek A.; Goss, Deborah; Bleier, Benjamin S.	Reflecting on the COVID-19 Surgical Literature Surge: A Scoping Review of Pandemic Otolaryngology Publications	OTOLARYNGOLOGY-HEAD AND NECK SURGERY	10.1177/01945998211041933	Web of Science
Narayan, Raja R.; Fleming, Andrew M.; Gunder, Meredith; Zafar, Syed Nabeel; Abdelsattar, Zaid; Bilir, Esra; Tran, Thuy; Pu, Tracey; Friedman, Lindsay; McMasters, Kelly M.; Ahmad, Syed A.	Reflections From the Annals of Surgical Oncology Social Media Committee: The Impact of Promoting Surgical Science Online	ANNALS OF SURGICAL ONCOLOGY	10.1245/s10434-024-16420-4	Web of Science
Thelwall, Mike; Wilson, Paul	Regression for citation data: An evaluation of different methods	JOURNAL OF INFORMETRICS	10.1016/j.joi.2014.09.011	Web of Science
Howoldt, David; Kroll, Henning; Neuhaeusler, Peter	Relating popularity on Twitter and Linkedin to bibliometric indicators of visibility and interconnectedness: an analysis of 8512 applied researchers in Germany	SCIENTOMETRICS	10.1007/s11192-023-04799-y	Web of Science
Batooli, Zahra; Mohamadloo, Azam; Nadi-Ravandi, Somayyeh	Relationship between altmetric and bibliometric indicators across academic social sites in article-level: the case of Iranian researchers' "Top Papers" in clinical medicine	LIBRARY HI TECH	10.1108/LHT-12-2020-0319	Web of Science
Okagbue, Hilary I.; Akinsola, Boluwatife E.; Teixeira da Silva, Jaime A.	Relationship between number of downloads and three journal-based metrics of 11 subject categories among 1575 Springer Nature journals	COLLNET JOURNAL OF SCIENTOMETRICS AND INFORMATION MANAGEMENT	10.1080/09737766.2022.2117667	Web of Science
Ngai, Cindy Sing-Bik; Singh, Rita Gill	Relationship between persuasive metadiscoursal devices in research article abstracts and their attention on social media	PLOS ONE	10.1371/journal.pone.0231305	Web of Science
Sezer, Hasan Basri; Bohu, Yoann; Hardy, Alexandre; Lefevre, Nicolas; Sezer, Aysun	Relationship of Altmetric Attention Score, Twitter Performance, and Dimensions Badge Value With Traditional Metrics in Top-Cited Anterior Cruciate Ligament Research Studies	ORTHOPAEDIC JOURNAL OF SPORTS MEDICINE	10.1177/23259671231166701	Web of Science
Bornmann, Lutz; Haunschild, Robin	Relative Citation Ratio (RCR): An Empirical Attempt to Study a New Field-Normalized Bibliometric Indicator	JOURNAL OF THE ASSOCIATION FOR INFORMATION SCIENCE AND TECHNOLOGY	10.1002/asi.23729	Web of Science
Fu, Darwin Y.; Hughey, Jacob J.	Releasing a preprint is associated with more attention and citations for the peer-reviewed article	ELIFE	10.7554/eLife.52646	Web of Science
Breuer, Timo; Schaer, Philipp; Tunger, Dirk	Relevance assessments, bibliometrics, and altmetrics: a quantitative study on PubMed and arXiv	SCIENTOMETRICS	10.1007/s11192-022-04319-4	Web of Science
Lemke, Steffen; Brede, Max; Rotgeri, Sophie; Peters, Isabella	Research articles promoted in embargo e-mails receive higher citations and altmetrics	SCIENTOMETRICS	10.1007/s11192-021-04217-1	Web of Science
Peters, Isabella; Kraker, Peter; Lex, Elisabeth; Gumpenberger, Christian; Gorraiz, Juan	Research data explored: an extended analysis of citations and altmetrics	SCIENTOMETRICS	10.1007/s11192-016-1887-4	Web of Science
Yu, Min-Chu; Wu, Yen-Chun Jim; Alhalabi, Wadee; Kao, Hao-Yun; Wu, Wen-Hsiung	Research Gate: An effective altmetric indicator for active researchers?	COMPUTERS IN HUMAN BEHAVIOR	10.1016/j.chb.2015.11.007	Web of Science
Sedghi, Shahram; Abouhamzeh, Kosar; Dokhani, Firoozeh; Delavari, Somayeh; Soltani, Akbar; Soleimanpour, Samira; Nemati-Anaraki, Leila; Aletaha, Azadeh	Research impact in randomized controlled trials of diabetes: an altmetric approach	JOURNAL OF DIABETES AND METABOLIC DISORDERS	10.1007/s40200-023-01287-1	Web of Science
Sorz, Johannes; Glanzel, Wolfgang; Ulrych, Ursula; Gumpenberger, Christian; Gorraiz, Juan	Research strengths identified by esteem and bibliometric indicators: a case study at the University of Vienna	SCIENTOMETRICS	10.1007/s11192-020-03672-6	Web of Science
Korde, Zanete; Surina, Sanita; Martinsone, Kristine	Research trends in drama therapy: a bibliometric analysis based on Scopus	FRONTIERS IN PSYCHOLOGY	10.3389/fpsyg.2023.1327656	Web of Science
Singh, Vivek Kumar; Srichandan, Satya Swarup; Lathabai, Hiran H.	ResearchGate and Google Scholar: how much do they differ in publications, citations and different metrics and why?	SCIENTOMETRICS	10.1007/s11192-022-04264-2	Web of Science
Valizadeh-Haghi, Saeideh; Nasibi-Sis, Hamed; Shekofteh, Maryam; Rahmatizadeh, Shahabedin	ResearchGate Metrics' Behavior and Its Correlation with RG Score and Scopus Indicators A Combination of Bibliometric and Altmetric Analysis of Scholars in Medical Sciences	INFORMATION TECHNOLOGY AND LIBRARIES	10.6017/ital.v41i1.14033	Web of Science
Thelwall, Mike; Kousha, Kayvan	ResearchGate versus Google Scholar: Which finds more early citations?	SCIENTOMETRICS	10.1007/s11192-017-2400-4	Web of Science
Rios-Castaneda, Camilo; Aguirre-Meneses, Heriberto; Nunez-Gaona, Marco-Antonio; Roldan-Valadez, Ernesto	Resilience and Recalibration of Bibliometric Indicators in Neurosciences and Neuropharmacology Journals After COVID-19: A Longitudinal Rate of Change Analysis Using Mixed-Effects Models	CURRENT NEUROPHARMACOLOGY	10.2174/011570159X384613250702110845	Web of Science
Lauer, Fernanda; Silva, Rodrigo Rohenkohl; Sartori, Leticia Regina; Collares, Kaue; Sarkis-Onofre, Rafael; Faggion Jr, Clovis; de Moraes, Rafael Ratto	Resin-based adhesives, composites, and luting agents: Investigation of article citations and altmetrics	BRAZILIAN ORAL RESEARCH	10.1590/1807-3107bor-2025.vol39.041	Web of Science
Snijder, Ronald	Revisiting an open access monograph experiment: measuring citations and tweets 5 years later	SCIENTOMETRICS	10.1007/s11192-016-2160-6	Web of Science
Abramo, Giovanni	Revisiting the scientometric conceptualization of impact and its measurement	JOURNAL OF INFORMETRICS	10.1016/j.joi.2018.05.001	Web of Science
Kowalska-Chrzanowska, Malgorzata; Krysinski, Przemyslaw	Role of social networking services for scientists in promoting scientific output on example of Polish representatives of social communication and media sciences	GLOBAL KNOWLEDGE MEMORY AND COMMUNICATION	10.1108/GKMC-12-2019-0147	Web of Science
Valderrama, Pilar; Baca, Pilar; Solana, Carmen; Maria Ferrer-Luque, Carmen	Root Canal Disinfection Articles with the Highest Relative Citation Ratios. A Bibliometric Analysis from 1990 to 2019	ANTIBIOTICS-BASEL	10.3390/antibiotics10111412	Web of Science
Wang, Yajie; Zuccala, Alesia	Scholarly book publishers as publicity agents for SSH titles on Twitter	SCIENTOMETRICS	10.1007/s11192-021-03947-6	Web of Science
Sugimoto, Cassidy R.; Work, Sam; Lariviere, Vincent; Haustein, Stefanie	Scholarly Use of Social Media and Altmetrics: A Review of the Literature	JOURNAL OF THE ASSOCIATION FOR INFORMATION SCIENCE AND TECHNOLOGY	10.1002/asi.23833	Web of Science
Desai, Mitali; Mehta, Rupa G.; Rana, Dipti P.	ScholarRec: a scholars' recommender system that combines scholastic influence and social collaborations in academic social networks	INTERNATIONAL JOURNAL OF DATA SCIENCE AND ANALYTICS	10.1007/s41060-022-00345-w	Web of Science
Kolahi, Jafar; Khazaei, Saber; Bidram, Elham; Kelishadi, Roya; Iranmanesh, Pedram; Khademi, Abbasali; Nekoofar, Mohammad H.; Dummer, Paul M. H.	Science Map of Cochrane Systematic Reviews Receiving the Most Altmetric Attention Score: A Network Analysis	JOURNAL OF SCIENTOMETRIC RESEARCH	10.5530/jscires.9.3.36	Web of Science
Arroyo-Machado, Wenceslao; Torres-Salinas, Daniel; Herrera-Viedma, Enrique; Romero-Frias, Esteban	Science through Wikipedia: A novel representation of open knowledge through co-citation networks	PLOS ONE	10.1371/journal.pone.0228713	Web of Science
Kavic, Michael S.; Satava, Richard M.	Scientific Literature and Evaluation Metrics: Impact Factor, Usage Metrics, and Altmetrics	JSLS-JOURNAL OF THE SOCIETY OF LAPAROENDOSCOPIC SURGEONS	10.4293/JSLS.2021.00010	Web of Science
Rocha, Aurelio de Oliveira; Favoreto, Michael Willian; dos Anjos, Lucas Menezes; Henriques, Bruno; Loguercio, Alessandro D.; Reis, Alessandra; Cardoso, Mariane	Scientific trends in clinical trials on tooth bleaching: A bibliometric and altmetric review	JOURNAL OF DENTISTRY	10.1016/j.jdent.2024.105550	Web of Science
Mirghaderi, Seyed Peyman; Baghdadi, Soroush; Salimi, Maryam; Sha, Seyyed Hossein	Scientometric Analysis of the Top 50 Most-Cited Joint Arthroplasty Papers: Traditional vs Altmetric Measures	ARTHROPLASTY TODAY	10.1016/j.artd.2022.03.001	Web of Science
Renjith, V. R.; Vijayan, Sudhi S.; Pradeepkumar, A. P.	Scopus-based Indices of Indian Earth and Planetary Sciences Journals: An Analytical Study	QUALITATIVE & QUANTITATIVE METHODS IN LIBRARIES		Web of Science
Alperin, Juan Pablo; Fleerackers, Alice; Riedlinger, Michelle; Haustein, Stefanie	Second-order citations in altmetrics: A case study analyzing the audiences of COVID-19 research in the news and on social media	QUANTITATIVE SCIENCE STUDIES	10.1162/qss_a_00298	Web of Science
Kim, Yohan; Lee, Jieun; Yoo, Jeong-Ju; Jung, Eun-Ae; Kim, Sang Gyune; Kim, Young Seok	Seeing Is Believing: The Effect of Graphical Abstracts on Citations and Social Media Exposure in Gastroenterology & Hepatology Journals	JOURNAL OF KOREAN MEDICAL SCIENCE	10.3346/jkms.2022.37.e321	Web of Science
Varela, Andrea Ramirez; Serrano, Natalicio; Grueso, Juliana Mejia; Nguyen, Anita; Salvo, Deborah; Brownson, Ross C.; Bauman, Adrian; Reis, Rodrigo; Hallal, Pedro; Pratt, Michael	Shaping Policy and Practice: Analyzing the Reach of Highly Cited and High Altmetrics Publications for Broader Impact on Physical Activity	JOURNAL OF PHYSICAL ACTIVITY & HEALTH	10.1123/jpah.2023-0185	Web of Science
Livas, Christos; Delli, Konstantina	Sharing and assessing the impact of orthodontic research on social media: The case of altmetrics	SEMINARS IN ORTHODONTICS	10.1053/j.sodo.2023.07.004	Web of Science
Dixon, Dave L.; Baker, William L.	Short-term impact of Altmetric Attention Scores on citation counts in selected major pharmacy journals	JOURNAL OF THE AMERICAN COLLEGE OF CLINICAL PHARMACY	10.1002/jac5.1141	Web of Science
Alfirevic, Niksa; Arslanagic-Kalajdzic, Maja; Skokic, Vlatka; Stanic, Marina	Signaling impact: research, collaboration and reputation at European business schools	HUMANITIES & SOCIAL SCIENCES COMMUNICATIONS	10.1057/s41599-025-05111-4	Web of Science
Bornmann, Lutz; Leydesdorff, Loet	Skewness of citation impact data and covariates of citation distributions: A large-scale empirical analysis based on Web of Science data	JOURNAL OF INFORMETRICS	10.1016/j.joi.2016.12.001	Web of Science
Thelwall, Mike; Kousha, Kayvan	SlideShare presentations, citations, users, and trends: A professional site with academic and educational uses	JOURNAL OF THE ASSOCIATION FOR INFORMATION SCIENCE AND TECHNOLOGY	10.1002/asi.23815	Web of Science
Taylor, Michael	Slow, slow, quick, quick, slow: five altmetric sources observed over a decade show evolving trends, by research age, attention source maturity and open access status	SCIENTOMETRICS	10.1007/s11192-023-04653-1	Web of Science
Clements, A., Darroch, P.I., Green, J.	Snowball Metrics – Providing a Robust Methodology to Inform Research Strategy – but do they help?	Procedia Computer Science	10.1016/j.procs.2017.03.003	Scopus
Boulton, Susan	Social engagement and institutional repositories: a case study	INSIGHTS-THE UKSG JOURNAL	10.1629/uksg.504	Web of Science
Vaghjiani, Nilan G.; Lal, Vatsal; Vahidi, Nima; Ebadi, Ali; Carli, Matthew; Sima, Adam; Coelho, Daniel H.	Social Media and Academic Impact: Do Early Tweets Correlate With Future Citations?	ENT-EAR NOSE & THROAT JOURNAL	10.1177/01455613211042113	Web of Science
Lee, Giuliana; Choi, Andrew D.; Michos, Erin D.	Social Media as a Means to Disseminate and Advocate Cardiovascular Research: Why, How, and Best Practices	CURRENT CARDIOLOGY REVIEWS	10.2174/1573403X15666191113151325	Web of Science
Anthony, N.; Pellen, C.; Ohmann, C.; Moher, D.; Naudet, F.	Social media attention and citations of published outputs from re-use of clinical trial data: a matched comparison with articles published in the same journals	BMC MEDICAL RESEARCH METHODOLOGY	10.1186/s12874-021-01311-z	Web of Science
Li, Jiapei; Sun, Liming; Feng, Xin; He, Peiyi; Zhang, Yue	Social media communication of the scientific and technological literature in emergency under COVID-19	LIBRARY HI TECH	10.1108/LHT-10-2020-0268	Web of Science
Sathianathen, Niranjan Jude; Lane, Robert, III; Murphy, Declan G.; Loeb, Stacy; Bakker, Caitlin; Lamb, Alastair D.; Weight, Christopher J.	Social Media Coverage of Scientific Articles Immediately After Publication Predicts Subsequent Citations - #SoME_Impact Score: Observational Analysis	JOURNAL OF MEDICAL INTERNET RESEARCH	10.2196/12288	Web of Science
Ranganathan, Sruthi; Benjamin, David J.; Haslam, Alyson; Prasad, Vinay	Social media engagement of supportive care publications in oncology	JOURNAL OF CANCER POLICY	10.1016/j.jcpo.2024.100491	Web of Science
Schuuring, Mark J.; Anwer, Shehab; Petersen, Steffen E.; Moharem-Elgamal, Sarah; Muraru, Denisa	Social media for cardiac imagers: a review	EUROPEAN HEART JOURNAL-CARDIOVASCULAR IMAGING	10.1093/ehjci/jeae109	Web of Science
Brown, Sherry-Ann; Campbell, Courtney; Fradley, Michael; Volgman, Annabelle Santos	Social media for cardiovascular journals: State of the art review	AMERICAN HEART JOURNAL PLUS: CARDIOLOGY RESEARCH AND PRACTICE	10.1016/j.ahjo.2021.100041	Web of Science
Barrero, Alessandro Forcina; Converso, Giuseppe; Di Giorgio, Sofia Svensson; Grondelli, Maria Chiara; Maizza, Benedetta; Tarchi, Sofia Maria; Artesani, Alessia; Kirienko, Margarita; Sollini, Martina; Chiti, Arturo	Social media for scientific research: the impact of publicization on citations in diagnostic imaging and radiation oncology publications	CLINICAL AND TRANSLATIONAL IMAGING	10.1007/s40336-025-00688-x	Web of Science
Alvarez-Peregrina, Cristina; Villa-Collar, Cesar; Martinez-Perez, Clara; Penaloza Barbosa, Maria Ibeth; Angel Sanchez-Tena, Miguel	Social Media Impact of Myopia Research	INTERNATIONAL JOURNAL OF ENVIRONMENTAL RESEARCH AND PUBLIC HEALTH	10.3390/ijerph19127270	Web of Science
Luc, Jessica G. Y.; Archer, Michael A.; Arora, Rakesh C.; Bender, Edward M.; Blitz, Arie; Cooke, David T.; Hlci, Tamara Ni; Kidane, Biniam; Ouzounian, Maral; Varghese, Thomas K., Jr.; Antonoff, Mara B.	Social Media Improves Cardiothoracic Surgery Literature Dissemination: Results of a Randomized Trial	ANNALS OF THORACIC SURGERY	10.1016/j.athoracsur.2019.06.062	Web of Science
Tonia, Thomy	Social media in public health: is it used and is it useful?	INTERNATIONAL JOURNAL OF PUBLIC HEALTH	10.1007/s00038-014-0615-1	Web of Science
Grossman, Rebecca; Sgarbura, Olivia; Hallet, Julie; Soreide, Kjetil	Social media in surgery: evolving role in research communication and beyond	LANGENBECKS ARCHIVES OF SURGERY	10.1007/s00423-021-02135-7	Web of Science
Mukhamediyarov, Maidan; Bekaryssova, Dana; Zimba, Olena	Social media landscape of rheumatology journals	RHEUMATOLOGY INTERNATIONAL	10.1007/s00296-025-05973-6	Web of Science
Shri; Kaur, Baljinder; Indu	Social Media Metrics of Indian Covid-19 Research: An Altmetric Analysis	JOURNAL OF YOUNG PHARMACISTS	10.5530/jyp.2021.13s.69	Web of Science
Zimba, Olena; Gasparyan, Armen Yuri	Social media platforms: a primer for researchers	REUMATOLOGIA	10.5114/reum.2021.102707	Web of Science
Zimba, O., Gasparyan, A.Y.	Social media platforms: A primer for researchers	Reumatologia	10.5114/reum.2021.102707	Scopus
Zheng, Han; Aung, Htet Htet; Erdt, Mojisola; Peng, Tai-Quan; Raamkumar, Aravind Sesagiri; Theng, Yin-Leng	Social media presence of scholarly journals	JOURNAL OF THE ASSOCIATION FOR INFORMATION SCIENCE AND TECHNOLOGY	10.1002/asi.24124	Web of Science
Allen, Heidi G.; Stanton, Tasha R.; Di Pietro, Flavia; Moseley, G. Lorimer	Social Media Release Increases Dissemination of Original Articles in the Clinical Pain Sciences	PLOS ONE	10.1371/journal.pone.0068914	Web of Science
Cong, Ting; Zheng, Er-Te; Han, Zekun; Fang, Zhichao; Costas, Rodrigo	Social media uptake of scientific journals: A comparison between X and WeChat	JOURNAL OF INFORMATION SCIENCE	10.1177/01655515251359759	Web of Science
Ozkent, Yasemin	Social media usage to share information in communication journals: An analysis of social media activity and article citations	PLOS ONE	10.1371/journal.pone.0263725	Web of Science
Zhao, Rongying; Zhu, Weijie; Huang, He; Chen, Wenxin	Social mediametrics: the mention laws and patterns of scientific literature	LIBRARY HI TECH	10.1108/LHT-02-2023-0063	Web of Science
Santen, Sally A.; Smith, Jeff; Shockley, Jeff; Cyrus, John W.; Lomis, Kimberly D.; Pusic, Martin; Mejicano, George C.; Lawson, Luan; Allen, Bradley L.; Skochelak, Susan	Social network analysis of publication collaboration of accelerating change in MedEd consortium	MEDICAL TEACHER	10.1080/0142159X.2021.1985096	Web of Science
Chen, Pei-Ying; Hayes, Erica; Lariviere, Vincent; Sugimoto, Cassidy R.	Social reference managers and their users: A survey of demographics and ideologies	PLOS ONE	10.1371/journal.pone.0198033	Web of Science
Jonker, Hans; Vanlee, Florian; Ysebaert, Walter	Societal impact of university research in the written press: media attention in the context of SIUR and the open science agenda among social scientists in Flanders, Belgium	SCIENTOMETRICS	10.1007/s11192-022-04374-x	Web of Science
Basumatary, Bwsrang; Yunus, Mohd Nizam; Verma, Manoj Kumar	Sparking attention on African swine fever research on social media platform: An altmetric evaluation of top 100 highly cited articles	RESEARCH IN VETERINARY SCIENCE	10.1016/j.rvsc.2023.02.010	Web of Science
Hajibayova, Lala; McCorkhill, Mallory; Bowman, Timothy D.	STEM authorship, user-generated reviews and their impact: legitimate or not?	JOURNAL OF DOCUMENTATION	10.1108/JD-12-2023-0262	Web of Science
Arroyo-Machado, Wenceslao; Torres-Salinas, Daniel	Stranger things: the vanishing of the Altmetric Attention Score values in information and library science	SCIENTOMETRICS	10.1007/s11192-024-05011-5	Web of Science
Chen, Xiaoqing; Liu, Li; Li, Weichao; Xing, Meiyuan; Li, Xiuyang	Study on the impact and attention of cover papers for PLOS journals: Evidence from propensity score matching	PLOS ONE	10.1371/journal.pone.0329773	Web of Science
Fang, Zhichao; Costas, Rodrigo	Studying the accumulation velocity of altmetric data tracked by Altmetric.com	SCIENTOMETRICS	10.1007/s11192-020-03405-9	Web of Science
Sahu, Atul; Shivarama, J.	Sustainable Development Goals with libraries in higher education: comprehensive bibliometrics analysis with the altmetric score comparison	INFORMATION DISCOVERY AND DELIVERY	10.1108/IDD-10-2024-0163	Web of Science
Bornmann, Lutz; Haunschild, Robin	t factor: A metric for measuring impact on Twitter	MALAYSIAN JOURNAL OF LIBRARY & INFORMATION SCIENCE	10.22452/mjlis.vol21no2.2	Web of Science
Morandi, Gabriella; Pepe, Daniele	Tai Chi and Qigong in Medical Research: A Comprehensive Bibliometric Analysis	ALTERNATIVE THERAPIES IN HEALTH AND MEDICINE		Web of Science
Kullmann, Sylvia; Weimer, Verena	Teaching as part of open scholarship: developing a scientometric framework for Open Educational Resources	SCIENTOMETRICS	10.1007/s11192-024-05007-1	Web of Science
Knoben, Wouter J. M.; Freer, Jim E.; Woods, Ross A.	Technical note: Inherent benchmark or not? Comparing Nash-Sutcliffe and Kling-Gupta efficiency scores	HYDROLOGY AND EARTH SYSTEM SCIENCES	10.5194/hess-23-4323-2019	Web of Science
Wang, Xu; Dai, Chunyan; Bao, Linhao	Technology empowerment and problem derivation: a visual comparative analysis of AIGC research status and trends in China and abroad	INFORMATION DISCOVERY AND DELIVERY	10.1108/IDD-05-2024-0072	Web of Science
D'Angelo, Ciriaco Andrea; Di Russo, Samuele	Testing for universality of Mendeley readership distributions	JOURNAL OF INFORMETRICS	10.1016/j.joi.2019.03.011	Web of Science
Haislup, Brett D.; Rate, William R.; Civilette, Matthew D.; Cohen, Andrew S.; Bodendorfer, Blake M.; Gould, Heath P.	The 100 most impactful articles on the rotator cuff: an altmetric analysis of online media	JOURNAL OF EXPERIMENTAL ORTHOPAEDICS	10.1186/s40634-022-00530-7	Web of Science
Fares, Mohamad Y.; Vadhera, Amar S.; Daher, Mohammad; Boufadel, Peter; Koa, Jonathan; Singh, Jaspal; Abboud, Joseph A.	The 100 Most Impactful Articles on Total Shoulder An Altmetric	CLINICS IN ORTHOPEDIC SURGERY	10.4055/cios23374	Web of Science
Campo, Alicia Odette; Valderrama, Pilar; Bravo, Manuel; Baca, Adela	The 100 most influential articles in mouth breathing. A bibliometric and altmetric analysis: 2002-2021	MEDICINA ORAL PATOLOGIA ORAL Y CIRUGIA BUCAL	10.4317/medoral.26845	Web of Science
Chien, Jason L.; Sabharwal, Jasdeep; Namoglu, Esin C.; Ghassibi, Mark P.; Yuan, Melissa; Gandy, Christiana; Wei, Chapman; Somohano, Karina; Engelhard, Stephanie B.; Petrakos, Paul; Van Tassel, Sarah H.; Chien, Gwo-Farn; Belyea, David A.	The 100 Most Mentioned Glaucoma Articles Online With Highest Altmetric Attention Scores	JOURNAL OF GLAUCOMA	10.1097/IJG.0000000000001939	Web of Science
Martelli, Alison Jose; Machado, Renato Assis; Barbosa Martelli, Daniella Reis; das Neves, Lucimara Teixeira; Martelli Junior, Hercilio	The 100 most-cited papers in oral medicine and pathology	BRAZILIAN ORAL RESEARCH	10.1590/1807-3107bor-2021.vol35.0020	Web of Science
Levy, Kenneth H.; Huddleston, Hailey; Kurtzman, Joey S.; Aibinder, William R.; Koehler, Steven M.	The 50 most cited papers in chronic scapholunate reconstruction: a bibliometric analysis	EUROPEAN JOURNAL OF ORTHOPAEDIC SURGERY AND TRAUMATOLOGY	10.1007/s00590-020-02864-3	Web of Science
Kirloskar, Kunal M.; Civilette, Matthew D.; Rate, William R.; Cohen, Andrew S.; Haislup, Brett D.; Nayar, Suresh K.; Bodendorfer, Blake M.; Gould, Heath P.	The 50 most impactful articles on the medial ulnar collateral ligament: An altmetric analysis of online media	SAGE OPEN MEDICINE	10.1177/20503121221129921	Web of Science
Wray, Charlie M.; Auerbach, Andrew D.; Arora, Vineet M.	The Adoption of an Online Journal Club to Improve Research Dissemination and Social Media Engagement Among Hospitalists	JOURNAL OF HOSPITAL MEDICINE	10.12788/jhm.2987	Web of Science
Copiello, Sergio	The alleged citation advantage of video abstracts may be a matter of self-citations and self-selection bias. Comment on The impact of video abstract on citation counts by Zong et al.	SCIENTOMETRICS	10.1007/s11192-019-03173-1	Web of Science
Kunze, Kyle N. N.; Vadhera, Amar S. S.; Polce, Evan M. M.; Higuera, Carlos A. A.; Siddiqi, Ahmed; Chahla, Jorge; Piuzzi, Nicolas S. S.	The Altmetric Attention Score Is Associated With Citation Rates and May Reflect Academic Impact in the Total Joint Arthroplasty Literature	HSS JOURNAL	10.1177/15563316221115723	Web of Science
Elmore, Susan A.	The Altmetric Attention Score: What Does It Mean and Why Should I Care?	TOXICOLOGIC PATHOLOGY	10.1177/0192623318758294	Web of Science
Trueger, N. Seth; Thoma, Brent; Hsu, Cindy H.; Sullivan, Daniel; Peters, Lindsay; Lin, Michelle	The Altmetric Score: A New Measure for Article-Level Dissemination and Impact	ANNALS OF EMERGENCY MEDICINE	10.1016/j.annemergmed.2015.04.022	Web of Science
Priem, Jason; Groth, Paul; Taraborelli, Dario	The Altmetrics Collection	PLOS ONE	10.1371/journal.pone.0048753	Web of Science
Ellis, Louise A.; Meulenbroeks, Isabelle; Churruca, Kate; Pomare, Chiara; Hatem, Sarah; Harrison, Reema; Zurynski, Yvonne; Braithwaite, Jeffrey	The Application of e-Mental Health in Response to COVID-19: Scoping Review and Bibliometric Analysis	JMIR MENTAL HEALTH	10.2196/32948	Web of Science
Suteu, Cristina	THE ASSESSMENT OF ORIGINALITY IN ACADEMIC RESEARCH	STUDIA UNIVERSITATIS BABES-BOLYAI MUSICA	10.24193/subbmusica.2022.1.11	Web of Science
Garcia-Penalvo, Francisco Jose	The Assessment of Scientific Production Under Debate	EDUCATION IN THE KNOWLEDGE SOCIETY	10.14201/eks.28139	Web of Science
Parabhoi, Lambodara; Parabhoi, Damodar; Sahu, Ramani Ranjan; Verma, Manoj Kumar; Dewey, Rebecca Susan	The association between Mendeley early readership and later citations in library and information science journals	COLLNET JOURNAL OF SCIENTOMETRICS AND INFORMATION MANAGEMENT	10.47974/CJSIM-2022-0074	Web of Science
Ramos, Miguel Bertelli; Rech, Matheus Machado; Dagostini, Carolina Matte; Einsfeld Britz, Joao Pedro; Teixeira, Manoel Jacobsen; Figueiredo, Eberval Gadelha	The Author Impact Factor as a Metric to Evaluate the Impact of Neurosurgical Researchers	WORLD NEUROSURGERY	10.1016/j.wneu.2022.05.100	Web of Science
Kalvapudi, Sukumar; Venkatesan, Subeikshanan; Belavadi, Rishab; Anand, Varun; Madhugiri, Venkatesh S.	The Author-Level Metrics Study: An Analysis of the Traditional and Alternative Metrics of Scholarly Impact for Neurosurgical Authors	CUREUS JOURNAL OF MEDICAL SCIENCE	10.7759/cureus.27111	Web of Science
Guan, Lulu; Tan, Jingwang; Qi, Bote; Chen, Yukang; Tong, Enyu; Pan, Jingcheng; Zou, Yu	The bibliometric and altmetric analysis of chronic traumatic encephalopathy research: how great is the impact?	FRONTIERS IN NEUROLOGY	10.3389/fneur.2024.1294125	Web of Science
Vairavan, Manishaa; Prayle, Andrew; Davies, Patrick	The Clinical Research Bias Index (CRBI): A novel journal ranking method applied to child health respiratory studies	HEALTH SCIENCE REPORTS	10.1002/hsr2.739	Web of Science
Chen, Lingmin; Yang, Mutong; Li, Nian; He, Ying; Zhang, Yonggang	The Correlation between Altmetric Attention Score and Traditional Bibliometrics in Top Nursing Journal Articles	JOURNAL OF NURSING MANAGEMENT	10.1155/2023/2789960	Web of Science
Fox, E. S.; Mcdonnell, J. M.; Kelly, A.; Cunniffe, G. M.; Darwish, S.; Bransford, R.; Butler, J. S.	The correlation between altmetric score and traditional measures of article impact for studies pertaining to spine trauma	EUROPEAN SPINE JOURNAL	10.1007/s00586-023-07962-4	Web of Science
Fox, E.S., McDonnell, J.M., Wall, J., Healy, D., Butler, J.S.	The correlation between altmetric score and traditional measures of article impact for studies published within the Surgeon Journal	Surgeon	10.1016/j.surge.2023.09.005	Scopus
James, Andrew J.; Popa, Nikolas; Reddy, Anvith Palla; Torres-Guzman, Ricardo A.; Perdikis, Galen; Lineaweaver, William C.	The Departmental Scholarly Index A Metric of Research Productivity	ANNALS OF PLASTIC SURGERY	10.1097/SAP.0000000000004083	Web of Science
Samoilenko, Anna; Yasseri, Taha	The distorted mirror of Wikipedia: a quantitative analysis of Wikipedia coverage of academics	EPJ DATA SCIENCE	10.1140/epjds20	Web of Science
Gumpenberger, Christian; Glanzel, Wolfgang; Gorraiz, Juan	The ecstasy and the agony of the altmetric score	SCIENTOMETRICS	10.1007/s11192-016-1991-5	Web of Science
Hou, Jianhua; Yang, Xiucai; Zhang, Yang	The effect of social media knowledge cascade: an analysis of scientific papers diffusion	SCIENTOMETRICS	10.1007/s11192-023-04785-4	Web of Science
Liu, Hongxu; Hu, Guangyuan; Li, Yin	The enhanced research impact of self-archiving platforms: Evidence from bioRxiv	JOURNAL OF THE ASSOCIATION FOR INFORMATION SCIENCE AND TECHNOLOGY	10.1002/asi.24932	Web of Science
Dorta-Gonzalez, Pablo	The evidence citation patterns of video creators and their relationships with other science communicators	JCOM-JOURNAL OF SCIENCE COMMUNICATION	10.22323/150420250721104528	Web of Science
Joseph S Butler 1, I David Kaye, Arjun S Sebastian, Scott C Wagner, Patrick B Morrissey, Gregory D Schroeder, Christopher K Kepler, Alexander R Vaccaro	The evolution of current research impact metrics	Clinical Spine Surgery	10.1097/BSD.0000000000000531	Scopus
Butler, Joseph S.; Kaye, I. David; Sebastian, Arjun S.; Wagner, Scott C.; Morrissey, Patrick B.; Schroeder, Gregory D.; Kepler, Christopher K.; Vaccaro, Alexander R.	The Evolution of Current Research Impact Metrics From Bibliometrics to Altmetrics?	CLINICAL SPINE SURGERY	10.1097/BSD.0000000000000531	Web of Science
Arendt-Nielsen, L.; Pedersen, J. T.; Dreier, S.; Nielsen, T. A.; Hoj, A. L.; Thomsen, L.	The evolving landscape of publishing in the field of pain: An automated bibliometric analysis from 1975 to 2020	EUROPEAN JOURNAL OF PAIN	10.1002/ejp.2213	Web of Science
Dorta-Gonzalez, Pablo; Dorta-Gonzalez, Maria Isabel	The funding effect on citation and social attention: the UN Sustainable Development Goals (SDGs) as a case study	ONLINE INFORMATION REVIEW	10.1108/OIR-05-2022-0300	Web of Science
Chloros, George D.; Civil, Ian D.; Giannoudis, Peter V.	The future of medical publication as we move towards the second half of the 21st century	INJURY-INTERNATIONAL JOURNAL OF THE CARE OF THE INJURED	10.1016/j.injury.2019.12.017	Web of Science
Li, Cheng; Ojeda-Thies, Cristina; Renz, Nora; Margaryan, Donara; Perka, Carsten; Trampuz, Andrej	The global state of clinical research and trends in periprosthetic joint infection: A bibliometric analysis	INTERNATIONAL JOURNAL OF INFECTIOUS DISEASES	10.1016/j.ijid.2020.05.014	Web of Science
Pozdnyakov, Alex; Alabousi, Mostafa; Patlas, Michael N.	The growing role of social media for research and education in radiology	DIAGNOSTIC AND INTERVENTIONAL IMAGING	10.1016/j.diii.2023.01.007	Web of Science
Zadravec, Kendra; Weller, Sarah; Meyers, Logan; Lane, Kirstin; Kong, Jeffrey	The Impact of #365Papers: A Daily Scientific Twitter Campaign to Disseminate Exercise Oncology Literature	INTERNET JOURNAL OF ALLIED HEALTH SCIENCES AND PRACTICE		Web of Science
Araujo, Amanda Costa; Gonzalez, Gabrielle Zoldan; Nascimento, Dafne Port; Pena Costa, Leonardo Oliveira	The impact of low back pain systematic reviews and clinical practice guidelines measured by the Altmetric score: Cross-Sectional study	BRAZILIAN JOURNAL OF PHYSICAL THERAPY	10.1016/j.bjpt.2020.01.002	Web of Science
Cintra, Paulo Roberto; Furnival, Ariadne Chloe; Milanez, Douglas Henrique	The impact of open access citation and social media on leading top Information Science journals	INVESTIGACION BIBLIOTECOLOGICA	10.22201/iibi.24488321xe.2018.77.57874	Web of Science
Vilchez-Roman, Carlos; Paucar-Caceres, Alberto; Quispe-Prieto, Silvia	The impact of research on health education/health literacy on policymaking in Latin America and the Caribbean Region	AIMS PUBLIC HEALTH	10.3934/publichealth.2024017	Web of Science
Zhou, Yuanyuan; Ji, Jiaojiao	The impact of scientific articles on Chinese social media: examining its correlation with novelty and citations	SCIENTOMETRICS	10.1007/s11192-025-05383-2	Web of Science
Hussain, Salman; Almansouri, Abdullah; Almhanedi, Hamad	The Impact of Social Media on Otolaryngology Literature: Analyzing the Correlation Between Altmetrics and Citation Count	OTO OPEN	10.1002/oto2.70010	Web of Science
Hussain, Salman; Chowdhury, Raisa; Sharhan, Yaqoub; Almhanedi, Hamad; Alterki, Mohammed; Alterki, Abdulmohsen; Abdelwahab, Mohamed	The impact of social media on sleep journals: analyzing the correlation between altmetrics and citation count	SLEEP AND BREATHING	10.1007/s11325-025-03274-7	Web of Science
Thoma, Brent; Murray, Heather; Huang, Simon York Ming; Milne, William Ken; Martin, Lynsey J.; Bond, Christopher M.; Mohindra, Rohit; Chin, Alvin; Yeh, Calvin H.; Sanderson, William B.; Chan, Teresa M.	The impact of social media promotion with infographics and podcasts on research dissemination and readership	CANADIAN JOURNAL OF EMERGENCY MEDICINE	10.1017/cem.2017.394	Web of Science
Betz, Konstanze; Giordano, Melania; Hillmann, Henrike Aenne Katrin; Duncker, David; Dobrev, Dobromir; Linz, Dominik	The impact of Twitter/X promotion on visibility of research articles: Results of the #TweetTheJournal study	IJC HEART & VASCULATURE	10.1016/j.ijcha.2023.101328	Web of Science
Torres-Salinas, Daniel; Gorraiz, Juan; Robinson-Garcia, Nicolas	The insoluble problems of books: what does Altmetric.com have to offer?	ASLIB JOURNAL OF INFORMATION MANAGEMENT	10.1108/AJIM-06-2018-0152	Web of Science
Bornmann, Lutz; Haunschild, Robin	The interest of the scientific community in expert opinions from journal peer review procedures	SCIENTOMETRICS	10.1007/s11192-014-1514-1	Web of Science
Wang, Gaofeng; Gan, Yetong; Yang, Haodong	The inverted U-shaped relationship between knowledge diversity of researchers and societal impact	SCIENTIFIC REPORTS	10.1038/s41598-022-21821-0	Web of Science
Gauch, Stephan	The Ironic Becomings of Reflexivity - The Case of Citation Theory in Bibliometrics	HISTORICAL SOCIAL RESEARCH-HISTORISCHE SOZIALFORSCHUNG	10.12759/hsr.46.2021.2.155-177	Web of Science
Bornmann, Lutz; Marx, Werner	The journal Impact Factor and alternative metrics	EMBO REPORTS	10.15252/embr.201642823	Web of Science
Gasparyan, Armen Yuri; Nurmashev, Bekaidar; Yessirkepov, Marlen; Udovik, Elena E.; Baryshnikov, Aleksandr A.; Kitas, George D.	The Journal Impact Factor: Moving Toward an Alternative and Combined Scientometric Approach	JOURNAL OF KOREAN MEDICAL SCIENCE	10.3346/jkms.2017.32.2.173	Web of Science
Vilanilam, George K.; Wadhwa, Vibhor; Purushothaman, Rangarajan; Rohilla, Mili; Radvany, Martin G.	The Kardashian index of interventional neuroradiologists: measuring discrepant social media influence	NEURORADIOLOGY JOURNAL	10.1177/1971400920950928	Web of Science
Powell, Kerrington; Haslam, Alyson; Prasad, Vinay	The Kardashian Index: a study of researchers' opinions on twitter 2014-2021	SCIENTOMETRICS	10.1007/s11192-022-04281-1	Web of Science
Rasuli, Behrooz; Boock, Michael; Schoepfel, Joachim; Van Wyk, Brenda	The link between dissertation metadata completeness and user engagement in an institutional repository	SCIENTOMETRICS	10.1007/s11192-025-05331-0	Web of Science
Torres-Salinas, Daniel; Docampo, Domingo; Arroyo-Machado, Wenceslao; Robinson-Garcia, Nicolas	The many publics of science: using altmetrics to identify common communication channels by scientific field	SCIENTOMETRICS	10.1007/s11192-024-05077-1	Web of Science
Moshtagh, Maryam; Jowkar, Tahereh; Yaghtin, Maryam; Sotudeh, Hajar	The moderating effect of altmetrics on the correlations between single and multi-faceted university ranking systems: the case of THE and QS vs. Nature Index and Leiden	SCIENTOMETRICS	10.1007/s11192-022-04548-7	Web of Science
Ye, Shuxi; Chen, Rongchun; Shi, Jiangyou; Wu, Yaohong	The most influential articles on stem cells in intervertebral disc degeneration	BMC MUSCULOSKELETAL DISORDERS	10.1186/s12891-024-07253-z	Web of Science
Moon, Ji Yoon; Yoon, Dae Young; Hong, Ji Hyun; Lim, Kyoung Ja; Baek, Sora; Seo, Young Lan; Yun, Eun Joo	The Most Widely Disseminated COVID-19-Related Scientific Publications in Online Media: A Bibliometric Analysis of the Top 100 Articles with the Highest Altmetric Attention Scores	HEALTHCARE	10.3390/healthcare9020239	Web of Science
Orduna-Malea, Enrique; Martin-Martin, Alberto; Delgado-Lopez-Cozar, Emilio	THE NEXT BIBLIOMETRICS: ALMETRICS (AUTHOR LEVEL METRICS) AND THE MULTIPLE FACES OF AUTHOR IMPACT	PROFESIONAL DE LA INFORMACION	10.3145/epi.2016.may.18	Web of Science
Garcovich, Daniele; Zhou Wu, Angel; Sanchez Sucar, Ana-Matilde; Adobes Martin, Milagros	The online attention to orthodontic research: an Altmetric analysis of the orthodontic journals indexed in the journal citation reports from 2014 to 2018	PROGRESS IN ORTHODONTICS	10.1186/s40510-020-00332-6	Web of Science
Wang, Xianwen; Liu, Chen; Mao, Wenli; Fang, Zhichao	The open access advantage considering citation, article usage and social media attention	SCIENTOMETRICS	10.1007/s11192-015-1547-0	Web of Science
Clayson, Peter E.; Baldwin, Scott A.; Larson, Michael J.	The open access advantage for studies of human electrophysiology: Impact on citations and Altmetrics	INTERNATIONAL JOURNAL OF PSYCHOPHYSIOLOGY	10.1016/j.ijpsycho.2021.03.006	Web of Science
Li, Huixu; Liu, Lanjian; Wang, Xianwen	The open access effect in social media exposure of scholarly articles: A matched-pair analysis	JOURNAL OF INFORMETRICS	10.1016/j.joi.2021.101154	Web of Science
Neba, Alphonsus; Bain, Luchuo Engelbert	The perilous path: reimagining promotion and tenure in African academia	PAN AFRICAN MEDICAL JOURNAL	10.11604/pamj.2024.49.5.44855	Web of Science
Nunez, Roelvis Ortiz; Jaillier-Castrillon, Erika; Santa-Alvarez, Jazmin Sugey	The Pontifical Bolivarian University and 2030 Agenda: Scientific Production, Access Modalities, and Social Media Impact	JOURNAL OF SCIENTOMETRIC RESEARCH	10.5530/jscires.20251434	Web of Science
Baig, Ammad A.; Gerace, Peter G.; Khawar, Wasiq I.; Graffeo, Christopher S.; Lim, Jaims; Vakharia, Kunal; Davies, Jason M.; Siddiqui, Adnan H.; Reynolds, Renee M.; Levy, Elad I.	The power of social media: broader Twitter outreach and higher Altmetric scores significantly amplify citation reach	JOURNAL OF NEUROSURGERY	10.3171/2024.4.JNS232119	Web of Science
Baig, Ammad A.; Gerace, Peter G.; Khawar, Wasiq I.; Graffeo, Christopher S.; Lim, Jaims; Vakharia, Kunal; Davies, Jason M.; Siddiqui, Adnan H.; Reynolds, Renee M.; Levy, Elad I.	The power of social media: broader Twitter outreach and higher Altmetric scores significantly amplify neurosurgical citation reach	JOURNAL OF NEUROSURGERY	10.3171/2024.4.JNS232119	Web of Science
Liu, Weishu; Hu, Guangyuan; Gu, Mengdi	The probability of publishing in first-quartile journals	SCIENTOMETRICS	10.1007/s11192-015-1821-1	Web of Science
Thelwall, M.	The Pros and Cons of the Use of Altmetrics in Research Assessment	Scholarly Assessment Reports	10.29024/sar.10	Scopus
Gordon, Gregg; Lin, Jennifer; Cave, Richard; Dandrea, Ralph	The Question of Data Integrity in Article-Level Metrics	PLOS BIOLOGY	10.1371/journal.pbio.1002161	Web of Science
Cardoso, Jose Luis	The Reduced Impact of Impact Factors on the History of Economics Community	OECONOMIA-HISTORY METHODOLOGY PHILOSOPHY		Web of Science
Hassan, Dina G.; El Tantawi, Maha; Hassan, Mohamed G.	The relation between social media mentions and academic citations in orthodontic journals: A preliminary study	JOURNAL OF THE WORLD FEDERATION OF ORTHODONTISTS	10.1016/j.ejwf.2023.05.003	Web of Science
Fraser, Nicholas; Momeni, Fakhri; Mayr, Philipp; Peters, Isabella	The relationship between bioRxiv preprints, citations and altmetrics	QUANTITATIVE SCIENCE STUDIES	10.1162/qss_a_00043	Web of Science
de Winter, J. C. F.	The relationship between tweets, citations, and article views for PLOS ONE articles	SCIENTOMETRICS	10.1007/s11192-014-1445-x	Web of Science
Smith, Tiffany A.; Sudah, Suleiman Y.; Manzi, Joseph E.; Michel, Christopher R.; Kerrigan, Daniel J.; Dijanic, Christopher N.; Constantinescu, David S.; Menendez, Mariano E.; Plyler, Ryan	The Relative Citation Ratio: Evaluating a New Measure of Scientific Influence Among Academic Sports Medicine Surgeons	ORTHOPAEDIC JOURNAL OF SPORTS MEDICINE	10.1177/23259671221137845	Web of Science
Warren, Hannah R.; Raison, Nicholas; Dasgupta, Prokar	The Rise of Altmetrics	JAMA-JOURNAL OF THE AMERICAN MEDICAL ASSOCIATION	10.1001/jama.2016.18346	Web of Science
Walker, Erin N.; Obeng, Maame; Kaculini, Christian; Springer, Megan L.; Shamim, Zara; Brown, Desmond A.	The rising interest of primary cilia in central nervous system malignancies: A bibliometric and altmetric analysis revealing the growth of a field	WORLD NEUROSURGERY-X	10.1016/j.wnsx.2025.100435	Web of Science
Wieland, Martin; Gorraiz, Juan	The rivalry between Bernini and Borromini from a scientometric perspective	SCIENTOMETRICS	10.1007/s11192-020-03514-5	Web of Science
Boutin, Alexis T.; Longo, C. Midori; Lehnhard, Rosemary	The role of case studies in recent paleopathological literature: An argument for continuing relevance	INTERNATIONAL JOURNAL OF PALEOPATHOLOGY	10.1016/j.ijpp.2022.06.002	Web of Science
Nascimento, Henrique; Martinez-Perez, Clara; Alvarez-Peregrina, Cristina; Sanchez-Tena, Miguel angel	The Role of Social Media in Sports Vision	INTERNATIONAL JOURNAL OF ENVIRONMENTAL RESEARCH AND PUBLIC HEALTH	10.3390/ijerph18105354	Web of Science
Hoppeler, Hans	The San Francisco Declaration on Research Assessment	JOURNAL OF EXPERIMENTAL BIOLOGY	10.1242/jeb.090779	Web of Science
da Silva, Mauricio Coelho; Wendt, Lucas George; de Moura, Ana Maria Mielniczuk; Araujo, Ronaldo Ferreira	The scientific reward system from the perspective of Open Science: evaluation dimensions, characteristics and challenges	TRANSINFORMACAO	10.1590/2318-0889202436e2410680	Web of Science
Li, Jinhui; Erdt, Mojisola; Chen, Luxi; Cao, Yuanyuan; Lee, Shan-Qi; Theng, Yin-Leng	The Social Effects of Exergames on Older Adults: Systematic Review and Metric Analysis	JOURNAL OF MEDICAL INTERNET RESEARCH	10.2196/10486	Web of Science
Du-Harpur, Xinyi	The Social Media Impact Factor	JOURNAL OF INVESTIGATIVE DERMATOLOGY	10.1016/j.jid.2024.04.012	Web of Science
Wang, Justin; Alotaibi, Naif M.; Ibrahim, George M.; Kulkarni, Abhaya V.; Lozano, Andres M.	The Spectrum of Altmetrics in Neurosurgery: The Top 100 "Trending" Articles in Neurosurgical Journals	WORLD NEUROSURGERY	10.1016/j.wneu.2017.04.157	Web of Science
Malkov, Dmitry; Yaqub, Ohid; Siepel, Josh	The spread of retracted research into policy literature	QUANTITATIVE SCIENCE STUDIES	10.1162/qss_a_00243	Web of Science
Yan, Koon-Kiu; Gerstein, Mark	The Spread of Scientific Information: Insights from the Web Usage Statistics in PLoS Article-Level Metrics	PLOS ONE	10.1371/journal.pone.0019917	Web of Science
Walter, Nike; Orbenes, Nicolas; Rupp, Markus; Alt, Volker	The State of Research in Fracture-Related Infection-A Bibliometric Analysis	MEDICINA-LITHUANIA	10.3390/medicina58091170	Web of Science
Adamkovic, Matus; Kentos, Michal; Kacmar, Pavol; Vargova, Lenka; Banik, Gabriel; Martoncik, Marcel	The state of Slovak scientific literature published between 1993 and 2022: a bibliometric overview focused on social sciences and humanities	SCIENTOMETRICS	10.1007/s11192-025-05421-z	Web of Science
Luc, Jessica G. Y.; Ouzounian, Maral; Bender, Edward M.; Blitz, Arie; Stamp, Nikki L.; Varghese Jr, Thomas K.; Cooke, David T.; Antonoff, Mara B.	The Thoracic Surgery Social Media Network: Early Experience and Lessons Learned	ANNALS OF THORACIC SURGERY	10.1016/j.athoracsur.2019.06.011	Web of Science
Bano, Joseph M.; Rate, William R.; Civilette, Matthew D.; Wyand, Trevor J.; Samuelson, Eric R.; Bodendorfer, Blake M.; Gould, Heath P.; Hembree, Walter C.	The Top 100 Most Impactful Articles on the Achilles Tendon According to Altmetric Attention Score and Number of Citations	ORTHOPAEDIC JOURNAL OF SPORTS MEDICINE	10.1177/23259671241232711	Web of Science
Civilette, Matthew D.; Rate, William R.; Haislup, Brett D.; Cohen, Andrew S.; Camire, Lyn; Bodendorfer, Blake M.; Gould, Heath P.	The top 100 most impactful articles on the anterior cruciate ligament: An altmetric analysis of online media	SAGE OPEN MEDICINE	10.1177/20503121221111694	Web of Science
Ansari, Nasim; Zaeri Basir, Faezeh; Mahami-Oskouei, Mina; Rashti, Roya; Ouchi, Ali	The top 100 papers on prostate cancer-associated exosomes on social media: an altmetric study from the MENA region	FRONTIERS IN ONCOLOGY	10.3389/fonc.2025.1481406	Web of Science
Parrish, James M.; Jenkins, Nathaniel W.; Brundage, Thomas S.; Hrynewycz, Nadia M.; Singh, Kern	The Top 100 Spine Surgery Articles on Social Media An Altmetric Study	SPINE	10.1097/BRS.0000000000003508	Web of Science
Shu, Boshen; Riedel, Jan; Lacher, Martin; Mayer, Steffi	The Top Ranked 101 Articles in Pediatric Surgical Journals from an Altmetric Perspective	EUROPEAN JOURNAL OF PEDIATRIC SURGERY	10.1055/a-2310-9985	Web of Science
Nishikawa-pacher, Andreas	The Twitter accounts of scientific journals: a dataset	INSIGHTS-THE UKSG JOURNAL	10.1629/uksg.593	Web of Science
Robinson-Garcia, Nicolas; Costas, Rodrigo; Isett, Kimberley; Melkers, Julia; Hicks, Diana	The unbearable emptiness of tweeting-About journal articles	PLOS ONE	10.1371/journal.pone.0183551	Web of Science
Miklosik, Andrej; Evans, Nina; Qureshi, Athar Mahmood Ahmed	The Use of Chatbots in Digital Business Transformation: A Systematic Literature Review	IEEE ACCESS	10.1109/ACCESS.2021.3100885	Web of Science
Bardus, Marco; El Rassi, Rola; Chahrour, Mohamad; Akl, Elie W.; Raslan, Abdul Sattar; Meho, Lokman, I; Akl, Elie A.	The Use of Social Media to Increase the Impact of Health Research: Systematic Review	JOURNAL OF MEDICAL INTERNET RESEARCH	10.2196/15607	Web of Science
Erskine, Natalie; Hendricks, Sharief	The Use of Twitter by Medical Journals: Systematic Review of the Literature	JOURNAL OF MEDICAL INTERNET RESEARCH	10.2196/26378	Web of Science
MacCallum, Caroline; Skandarajah, Anita; Gibbs, Peter; Hayes, Ian	The Value of Clinical Colorectal Cancer Registries in Colorectal Cancer Research A Systematic Review	JAMA SURGERY	10.1001/jamasurg.2018.1635	Web of Science
Heyard, Rachel; Hottenrott, Hanna	The value of research funding for knowledge creation and dissemination: A study of SNSF Research Grants	HUMANITIES & SOCIAL SCIENCES COMMUNICATIONS	10.1057/s41599-021-00891-x	Web of Science
Lynch, Conor P.; Cha, Elliot D. K.; Jacob, Kevin C.; Patel, Madhav R.; Jenkins, Nathaniel W.; Parrish, James M.; Jadczak, Caroline N.; Mohan, Shruthi; Geoghegan, Cara E.; Singh, Kern	The Worldwide Influence of Social Media on Cervical Spine Literature	INTERNATIONAL JOURNAL OF SPINE SURGERY	10.14444/8213	Web of Science
Thelwall, Mike	Three practical field normalised alternative indicator formulae for research evaluation	JOURNAL OF INFORMETRICS	10.1016/j.joi.2016.12.002	Web of Science
Ye, Yingxin Estella; Na, Jin-Cheon	To get cited or get tweeted: a study of psychological academic articles	ONLINE INFORMATION REVIEW	10.1108/OIR-08-2017-0235	Web of Science
O'Glasser, Avital Y.; Jaffe, Rebecca C.; Brooks, Michelle	To Tweet or Not to Tweet, That Is the Question	SEMINARS IN NEPHROLOGY	10.1016/j.semnephrol.2020.04.003	Web of Science
Bornmann, Lutz; Haunschild, Robin	To what extent does the Leiden manifesto also apply to altmetrics? A discussion of the manifesto against the background of research into altmetrics	ONLINE INFORMATION REVIEW	10.1108/OIR-09-2015-0314	Web of Science
Bektan Kanat, Bahar; Yavuzer, Hakan	Top 100 articles on vitamin D: Bibliometric versus altmetric analysis	BRATISLAVA MEDICAL JOURNAL-BRATISLAVSKE LEKARSKE LISTY	10.4149/BLL_2022_027	Web of Science
Bagcier, F.; Yurdakul, O., V; Ozduran, E.	Top 100 cited articles on ankylosing spondylitis	REUMATISMO	10.4081/reumatismo.2020.1325	Web of Science
Bagcier, Fatih; Yorulmaz, Elem Inal; Yagci, Hanife Caglar	Top 100 cited articles on fibromyalgia syndrome: A bibliometric and altmetric analyses study	AGRI-THE JOURNAL OF THE TURKISH SOCIETY OF ALGOLOGY	10.14744/agri.2021.53189	Web of Science
Kim, Jee-Eun; Kim, Yerim; Park, Kang Min; Yoon, Dae Young; Bae, Jong Seok	Top 100 Publications as Measured by Altmetrics in the Field of Central Nervous System Inflammatory Demyelinating Disease	BIOMED RESEARCH INTERNATIONAL	10.1155/2019/3748091	Web of Science
Evereklioglu, Cem; Sener, Hidayet; Horozoglu, Fatih	Top 50 Most-Cited Publications on Blepharoplasty Surgery Between 2015 and 2022: From a Current Altmetric Perspective of Research Impact	INDIAN JOURNAL OF PLASTIC SURGERY	10.1055/s-0043-1761178	Web of Science
Araujo, Rui; Sorensen, Aaron A.; Konkiel, Stacy; Bloem, Bastiaan R.	Top Altmetric Scores in the Parkinson's Disease Literature	JOURNAL OF PARKINSONS DISEASE	10.3233/JPD-179000	Web of Science
Azer, Samy A.; Azer, Sarah	Top-cited articles in medical professionalism: a bibliometric analysis versus altmetric scores	BMJ OPEN	10.1136/bmjopen-2019-029433	Web of Science
Tan, Linda S. L.; Chan, Aik Hui; Zheng, Tian	TOPIC-ADJUSTED VISIBILITY METRIC FOR SCIENTIFIC ARTICLES	ANNALS OF APPLIED STATISTICS	10.1214/15-AOAS887	Web of Science
Luis Ortega, Jose	Toward a homogenization of academic social sites A longitudinal study of profiles in Academia.edu, Google Scholar Citations and ResearchGate	ONLINE INFORMATION REVIEW	10.1108/OIR-01-2016-0012	Web of Science
Diaz-Faes, Adrian A.; Bowman, Timothy D.; Costas, Rodrigo	Towards a second generation of 'social media metrics': Characterizing Twitter communities of attention around science	PLOS ONE	10.1371/journal.pone.0216408	Web of Science
Scholin, Lisa; Eddleston, Michael	Towards policy impact - an exploration of Clinical Toxicology research cited in policy documents and patents	CLINICAL TOXICOLOGY	10.1080/15563650.2024.2398136	Web of Science
Gkiouras, Konstantinos; Nigdelis, Meletios P.; Grammatikopoulou, Maria G.; Goulis, Dimitrios G.	Tracing open data in emergencies: The case of the COVID-19 pandemic	EUROPEAN JOURNAL OF CLINICAL INVESTIGATION	10.1111/eci.13323	Web of Science
Wang, Xianwen; Wang, Zhi; Xu, Shenmeng	Tracing scientist's research trends realtimely	SCIENTOMETRICS	10.1007/s11192-012-0884-5	Web of Science
Li, Xian; Hu, Xiaojun	Tracking direct and indirect impact on technology and policy of transformative research via ego citation network	JOURNAL OF DATA AND INFORMATION SCIENCE	10.2478/jdis-2024-0018	Web of Science
Wang, Xianwen; Fang, Zhichao; Guo, Xinhui	Tracking the digital footprints to scholarly articles from social media	SCIENTOMETRICS	10.1007/s11192-016-2086-z	Web of Science
Delli, Konstantina; Livas, Christos	Tracking trends of transgender health research online: are researchers and the public on the same page?	CULTURE HEALTH & SEXUALITY	10.1080/13691058.2020.1730973	Web of Science
Llewellyn, Nicole M.; Weber, Amber A.; Pelfrey, Clara M.; DiazGranados, Deborah; Nehl, Eric J.	Translating Scientific Discovery Into Health Policy Impact: Innovative Bibliometrics Bridge Translational Research Publications to Policy Literature	ACADEMIC MEDICINE	10.1097/ACM.0000000000005225	Web of Science
Llewellyn, Nicole; Nehl, Eric J.; Dave, Gaurav; DiazGranados, Deborah; Flynn, David; Fournier, Deborah; Hoyo, Veronica; Pelfrey, Clara; Casey, Shannon	Translation in action: Influence, collaboration, and evolution of COVID-19 research with Clinical and Translational Science Awards consortium support	CTS-CLINICAL AND TRANSLATIONAL SCIENCE	10.1111/cts.13700	Web of Science
Luc, Jessica G. Y.; Vervoort, Dominique; Percy, Edward; Hirji, Sameer; Mann, Gurkiran K.; Phan, Kevin; Dibas, Mahmoud; Vaduganathan, Muthiah; Preventza, Ourania; Antonoff, Mara B.	Trends in Female Authorship: A Bibliometric Analysis of The Annals of Thoracic Surgery	ANNALS OF THORACIC SURGERY	10.1016/j.athoracsur.2020.06.031	Web of Science
Hassan, Saeed-Ul; Aljohani, Naif R.; Shabbir, Mudassir; Ali, Umair; Iqbal, Sehrish; Sarwar, Raheem; Martinez-Camara, Eugenio; Ventura, Sebastian; Herrera, Francisco	Tweet Coupling: a social media methodology for clustering scientific publications	SCIENTOMETRICS	10.1007/s11192-020-03499-1	Web of Science
Lamb, Clayton T.; Gilbert, Sophie L.; Ford, Adam T.	Tweet success? Scientific communication correlates with increased citations in Ecology and Conservation	PEERJ	10.7717/peerj.4564	Web of Science
Maleki, Ashraf; Holmberg, Kim	Tweeting and retweeting scientific articles: implications for altmetrics	SCIENTOMETRICS	10.1007/s11192-024-05127-8	Web of Science
Hallgrimson, Zachary; Fabiano, Nicholas; Salameh, Jean-Paul; Treanor, Lee M.; Frank, Robert A.; Sharifabadi, Anahita Dehmoobad; McInnes, Matthew D. F.	Tweeting Bias in Diagnostic Test Accuracy Research: Does Title or Conclusion Positivity Influence Dissemination?	CANADIAN ASSOCIATION OF RADIOLOGISTS JOURNAL-JOURNAL DE L ASSOCIATION CANADIENNE DES RADIOLOGISTES	10.1177/08465371211006420	Web of Science
Finch, Tom; O'Hanlon, Nina; Dudley, Steve P.	Tweeting birds: online mentions predict future citations in ornithology	ROYAL SOCIETY OPEN SCIENCE	10.1098/rsos.171371	Web of Science
Haustein, Stefanie; Bowman, Timothy D.; Holmberg, Kim; Tsou, Andrew; Sugimoto, Cassidy R.; Lariviere, Vincent	Tweets as impact indicators: Examining the implications of automated "bot" accounts on Twitter	JOURNAL OF THE ASSOCIATION FOR INFORMATION SCIENCE AND TECHNOLOGY	10.1002/asi.23456	Web of Science
Yoshikawa, Naruki; Kubo, Ryuichi; Yamamoto, Kazuki Z.	Twitter integration of chemistry software tools	JOURNAL OF CHEMINFORMATICS	10.1186/s13321-021-00527-x	Web of Science
Sarwal, Aarti; Desai, Masoom; Juneja, Pallavi; Evans, Joni K.; Kumar, Abhay; Wijdicks, Eelco	Twitter Journal Club Impact on Engagement Metrics of the Neurocritical Care Journal	NEUROCRITICAL CARE	10.1007/s12028-022-01458-7	Web of Science
Sudah, Suleiman; Faccone, Robert D.; Nasra, Matthew H.; Constantinescu, David; Menendez, Mariano E.; Nicholson, Allen	Twitter Mentions Influence Academic Citation Count of Shoulder and Elbow Surgery Publications	CUREUS JOURNAL OF MEDICAL SCIENCE	10.7759/cureus.21762	Web of Science
Peoples, Brandon K.; Midway, Stephen R.; Sackett, Dana; Lynch, Abigail; Cooney, Patrick B.	Twitter Predicts Citation Rates of Ecological Research	PLOS ONE	10.1371/journal.pone.0166570	Web of Science
Ladeiras-Lopes, Ricardo; Clarke, Sarah; Vidal-Perez, Rafael; Alexander, Michael; Luscher, Thomas F.	Twitter promotion predicts citation rates of cardiovascular articles: a preliminary analysis from the ESC journals Randomized Study	EUROPEAN HEART JOURNAL	10.1093/eurheartj/ehaa211	Web of Science
Deka, Manashjyoti; Buragohain, Dibanjyoti; Kumar, Amit	Two decades of research on Online Learning published by Springer Link: A bibliometric analysis	QUALITATIVE & QUANTITATIVE METHODS IN LIBRARIES		Web of Science
Schlierkamp, Juliane; Berchtold, Claudia; Linde-Frech, Isabelle	Uncovering the Science-Policy Interface: Applying Bibliometric Approaches to the Wildfire Risk Management Domain	ENVIRONMENTAL MANAGEMENT	10.1007/s00267-025-02161-x	Web of Science
Ma, Yaxue; Ba, Zhichao; Zhao, Yuxiang; Mao, Jin; Li, Gang	Understanding and predicting the dissemination of scientific papers on social media: a two-step simultaneous equation modeling-artificial neural network approach	SCIENTOMETRICS	10.1007/s11192-021-04051-5	Web of Science
Howoldt, David; Kroll, Henning; Neuhausler, Peter; Feidenheimer, Alexander	Understanding researchers' Twitter uptake, activity and popularity-an analysis of applied research in Germany	SCIENTOMETRICS	10.1007/s11192-022-04569-2	Web of Science
Yu, Houqiang; Liang, Yian; Xie, Yinghua	Understanding the sustainability of supply-demand in peer review system: an analysis based on scholars' research and review activities	SCIENTOMETRICS	10.1007/s11192-025-05264-8	Web of Science
Mazumder, Jhantu; Nath, Amit; Mukherjee, Simly; Pakira, Arpan Kumar; Jana, Sibsankar	Unveiling the Hidden Impact: Measuring Alternative Research Impact of Private Higher Education Institutions of India Through Data Carpentry	DESIDOC JOURNAL OF LIBRARY & INFORMATION TECHNOLOGY	10.14429/djlit.43.6.19045	Web of Science
Glaenzel, Wolfgang; Gorraiz, Juan	Usage metrics versus altmetrics: confusing terminology?	SCIENTOMETRICS	10.1007/s11192-014-1472-7	Web of Science
Markusova, Valentina; Bogorov, Valentin; Libkind, Alexander	Usage metrics vs classical metrics: analysis of Russia's research output	SCIENTOMETRICS	10.1007/s11192-017-2597-2	Web of Science
Cawcutt, Kelly A.; Erdahl, Lillian M.; Englander, Meridith J.; Radford, Diane M.; Oxentenko, Amy S.; Girgis, Linda; Migliore, Lindsey L.; Poorman, Julie A.; Silver, Julie K.	Use of a Coordinated Social Media Strategy to Improve Dissemination of Research and Collect Solutions Related to Workforce Gender Equity	JOURNAL OF WOMENS HEALTH	10.1089/jwh.2018.7515	Web of Science
Fassin, Yves; Rousseau, Ronald	Use of Bibliometrics-Related Terms, their Evolution, and the Growth of Metrics in Science	JOURNAL OF SCIENTOMETRIC RESEARCH	10.5530/jscires.12.2.048	Web of Science
Herzog, Isabel; Mendiratta, Dhruv; Liggio, Daniel F.; Ahn, David B.; Vosbikian, Michael; Kaushal, Neil K.; Chu, Alice	Use of the Relative Citation Ratio in Conjunction With H-Index to Promote Equity in Academic Orthopaedics	JOURNAL OF THE AMERICAN ACADEMY OF ORTHOPAEDIC SURGEONS GLOBAL RESEARCH AND REVIEWS	10.5435/JAAOSGlobal-D-23-00080	Web of Science
Fang, Zhichao; Costas, Rodrigo; Wouters, Paul	User engagement with scholarly tweets of scientific papers: a large-scale and cross-disciplinary analysis	SCIENTOMETRICS	10.1007/s11192-022-04468-6	Web of Science
Hammarfelt, Bjoern	Using altmetrics for assessing research impact in the humanities	SCIENTOMETRICS	10.1007/s11192-014-1261-3	Web of Science
Robinson-Garcia, Nicolas; van Leeuwen, Thed N.; Rafols, Ismael	Using altmetrics for contextualised mapping of societal impact: From hits to networks	SCIENCE AND PUBLIC POLICY	10.1093/scipol/scy024	Web of Science
Boetto, Erik; Fantini, Maria Pia; Gangemi, Aldo; Golinelli, Davide; Greco, Manfredi; Nuzzolese, Andrea Giovanni; Presutti, Valentina; Rallo, Flavia	Using altmetrics for detecting impactful research in quasi-zero-day time-windows: the case of COVID-19	SCIENTOMETRICS	10.1007/s11192-020-03809-7	Web of Science
Yoneda, Masato; Sumida, Yoshio; Kamada, Yoshihiro; Takahashi, Hirokazu; Fujii, Hideki; Takeda, Shinichi; Hosseini-Tabatabaei, Azadeh; Nakajima, Atsushi	Utilizing Altmetrics to Track Advancements in Noninvasive Tests for MASLD	HEPATOLOGY RESEARCH	10.1111/hepr.14229	Web of Science
Bornmann, Lutz	Validity of altmetrics data for measuring societal impact: A study using data from Altmetric and F1000Prime	JOURNAL OF INFORMETRICS	10.1016/j.joi.2014.09.007	Web of Science
Piwowar, Heather	Value all research products	NATURE	10.1038/493159a	Web of Science
Hehir, C. M.; Dowling, G. P.; Calpin, G. G.; O'Connor, M.; Kelly, L.; Honeyman, C. S.; Stark, H. L.; Dolan, R. T.	Vascularised Composite Allotransplantation - A guide to optimal dissemination of scientific outputs	JOURNAL OF HAND AND MICROSURGERY	10.1016/j.jham.2024.100161	Web of Science
Calabuig, J. M.; Ferrer-Sapena, A.; Sanchez-Perez, E. A.	Vector-valued impact measures and generation of specific indexes for research assessment	SCIENTOMETRICS	10.1007/s11192-016-2039-6	Web of Science
Bonnevie, Tristan; Repel, Aurore; Gravier, Francis-Edouard; Ladner, Joel; Sibert, Louis; Muir, Jean-Francois; Cuvelier, Antoine; Fischer, Marc-Olivier	Video abstracts are associated with an increase in research reports citations, views and social attention: a cross-sectional study	SCIENTOMETRICS	10.1007/s11192-023-04675-9	Web of Science
Raman, Raghu; Achuthan, Krishnashree; Nair, Vinith Kumar; Nedungadi, Prema	Virtual Laboratories- A historical review and bibliometric analysis of the past three decades	EDUCATION AND INFORMATION TECHNOLOGIES	10.1007/s10639-022-11058-9	Web of Science
Kraker, Peter; Schloegl, Christian; Jack, Kris; Lindstaedt, Stefanie	Visualization of co-readership patterns from an online reference management system	JOURNAL OF INFORMETRICS	10.1016/j.joi.2014.12.003	Web of Science
Thelwall, Mike; Kousha, Kayvan	WEB INDICATORS FOR RESEARCH EVALUATION. PART 1: CITATIONS AND LINKS TO ACADEMIC ARTICLES FROM THE WEB	PROFESIONAL DE LA INFORMACION	10.3145/epi.2015.sep.08	Web of Science
Thelwall, Mike; Kousha, Kayvan	WEB INDICATORS FOR RESEARCH EVALUATION. PART 2: SOCIAL MEDIA METRICS	PROFESIONAL DE LA INFORMACION	10.3145/epi.2015.sep.09	Web of Science
Kousha, Kayvan; Thelwall, Mike	WEB INDICATORS FOR RESEARCH EVALUATION. PART 3: BOOKS AND NON-STANDARD OUTPUTS	PROFESIONAL DE LA INFORMACION	10.3145/epi.2015.nov.04	Web of Science
Cong, Ting; Fang, Zhichao; Costas, Rodrigo	WeChat uptake of chinese scholarly journals: an analysis of CSSCI-indexed journals	SCIENTOMETRICS	10.1007/s11192-022-04347-0	Web of Science
Christopher, Mary M.	Weighing the impact (factor) of publishing in veterinary journals	JOURNAL OF VETERINARY CARDIOLOGY	10.1016/j.jvc.2015.01.002	Web of Science
Gilroy, Ryan	Welcome to the 14th volume of Immunotherapy	IMMUNOTHERAPY	10.2217/imt-2021-0286	Web of Science
Torrington, Ebony; Free, Tristan; Sawyer, Abigail; Itano, Michelle	Welcome to the 72nd Volume of BioTechniques	BIOTECHNIQUES	10.2144/btn-2021-0112	Web of Science
Zhang, Liwei; Wang, Jue	What affects publications' popularity on Twitter?	SCIENTOMETRICS	10.1007/s11192-021-04152-1	Web of Science
Araujo, Amanda Costa; Vanin, Adriane Aver; Nascimento, Dafne Port; Gonzalez, Gabrielle Zoldan; Pena Costa, Leonardo Oliveira	What are the variables associated with Altmetric scores?	SYSTEMATIC REVIEWS	10.1186/s13643-021-01735-0	Web of Science
Fenner, Martin	What Can Article-Level Metrics Do for You?	PLOS BIOLOGY	10.1371/journal.pbio.1001687	Web of Science
Williams, Kate	What counts: Making sense of metrics of research value	SCIENCE AND PUBLIC POLICY	10.1093/scipol/scac004	Web of Science
Biranvand, Ali; Shojaeofard, Ali; Cheraghi, Zohreh	What effect do the ResearchGate writers' altmetric scores have on scientometric indicators related to Qur'an in Scopus?	GLOBAL KNOWLEDGE MEMORY AND COMMUNICATION	10.1108/GKMC-07-2022-0166	Web of Science
Abdul, Naeem Sheik; Marnewick, Jeanine L.	What has been the focus of Rooibos health research? A bibliometric overview	JOURNAL OF HERBAL MEDICINE	10.1016/j.hermed.2022.100615	Web of Science
Vysakh, C.	What Indians are Talking About LIS Research on X: An Altmetric Analysis Through Opinion Mining and Sentiment Analysis	DESIDOC JOURNAL OF LIBRARY & INFORMATION TECHNOLOGY	10.14429/djlit.21021	Web of Science
Sula, Aaron I. Plex; De Col, Valentina; Etherton, Berea A.; Xing, Yanru; Agarwal, Amogh; Ramic, Lejla; Bonaiuti, Enrico; Friedmann, Michael; Proietti, Claudio; Thiele, Graham; Garrett, Karen A.	What traits of collaboration networks are associated with project success? The case of two CGIAR agricultural research programs for development	AGRICULTURAL SYSTEMS	10.1016/j.agsy.2024.104013	Web of Science
Maflahi, Nabeil; Thelwall, Mike	When are readership counts as useful as citation counts? Scopus versus Mendeley for LIS journals	JOURNAL OF THE ASSOCIATION FOR INFORMATION SCIENCE AND TECHNOLOGY	10.1002/asi.23369	Web of Science
M., Wang, Mingyang; Z., Wang, Zhenyu; G., Chen, Guangsheng	Which can better predict the future success of articles? Bibliometric indices or alternative metrics	Scientometrics	10.1007/s11192-019-03052-9	Scopus
Mohammadi, Ehsan; Gregory, Karl B.; Thelwall, Mike; Barahmand, Nilofar	Which health and biomedical topics generate the most Facebook interest and the strongest citation relationships?	INFORMATION PROCESSING & MANAGEMENT	10.1016/j.ipm.2020.102230	Web of Science
Livas, Christos; Delli, Konstantina	Which orthodontic articles are accessed online the most? Exploring article usage metrics along with citations and altmetrics	ANGLE ORTHODONTIST	10.2319/060124-426.1	Web of Science
Bornmann, Lutz; Haunschild, Robin	Which people use which scientific papers? An evaluation of data from F1000 and Mendeley	JOURNAL OF INFORMETRICS	10.1016/j.joi.2015.04.001	Web of Science
Marcelin, Jasmine R.; Goel, Shipra; Niehaus, William N.; Messersmith, Robert C.; Cawcutt, Kelly A.	Which Topics Drive Dissemination? Alternative Bibliometrics Analysis of the Highest-Ranking Articles in 3 Infectious Diseases Journals Before COVID-19	OPEN FORUM INFECTIOUS DISEASES	10.1093/ofid/ofae116	Web of Science
Lepori, Benedetto; Thelwall, Michael; Hoorani, Bareerah Hafeez	Which US and European Higher Education Institutions are visible in ResearchGate and what affects their RG score?	JOURNAL OF INFORMETRICS	10.1016/j.joi.2018.07.001	Web of Science
Virola-V, Brenda Sofia; Abrego, Jeancarlos; Castillo, Dilma; Bonilla, Eleodoro; Galvez, Dumas	Who is working on ant physiology? There is room to improve international collaborations	MYRMECOLOGICAL NEWS	10.25849/myrmecol.news_032:115	Web of Science
Nath, Amit; Jana, Sibsankar; Kerketta, Soumik	Who Reads PLOS Research Articles? Extensive Analysis of the Mendeley Readership Categories of PLOS Journals	JOURNAL OF SCIENTOMETRIC RESEARCH	10.5530/jscires.9.3.32	Web of Science
E., Mohammadi, Ehsan; M.A., Thelwall, Mike A.; S., Haustein, Stefanie; V., Larivière, Vincent	Who reads research articles? An altmetrics analysis of Mendeley user categories	Journal of the Association for Information Science and Technology	10.1002/asi.23286	Scopus
Wang, Yuanyuan; Zhang, Yang; Hou, Jianhua; Wang, Dongyi	Who tweets about quantum physics research on Twitter: the impact of user types, tweet content and interaction patterns	SCIENTOMETRICS	10.1007/s11192-025-05274-6	Web of Science
Toupin, Remi; Millerand, Florence; Lariviere, Vincent	Who tweets climate change papers? investigating publics of research through users' descriptions	PLOS ONE	10.1371/journal.pone.0268999	Web of Science
Zhang, Lin; Gou, Zhenyu; Fang, Zhichao; Sivertsen, Gunnar; Huang, Ying	Who tweets scientific publications? A large-scale study of tweeting audiences in all areas of research	JOURNAL OF THE ASSOCIATION FOR INFORMATION SCIENCE AND TECHNOLOGY	10.1002/asi.24830	Web of Science
Htoo, Tint Hla Hla; Jin-Cheon, Na; Thelwall, Michael	Why are medical research articles tweeted? The news value perspective	SCIENTOMETRICS	10.1007/s11192-022-04578-1	Web of Science
Thelwall, Mike	Why do papers have many Mendeley readers but few Scopus-indexed citations and vice versa?	JOURNAL OF LIBRARIANSHIP AND INFORMATION SCIENCE	10.1177/0961000615594867	Web of Science
K., Holmberg, Kim; J., Vainio, Julia	Why do some research articles receive more online attention and higher altmetrics? Reasons for online success according to the authors	Scientometrics	10.1007/s11192-018-2710-1	Scopus
Maleki, Ashraf	Why does library holding format really matter for book impact assessment?: Modelling the relationship between citations and altmetrics with print and electronic holdings	SCIENTOMETRICS	10.1007/s11192-021-04239-9	Web of Science
Zhang, Liwei; Wang, Jue	Why highly cited articles are not highly tweeted? A biology case	SCIENTOMETRICS	10.1007/s11192-018-2876-6	Web of Science
Arroyo-Machado, Wenceslao; Torres-Salinas, Daniel; Costas, Rodrigo	Wikinformetrics: Construction and description of an open Wikipedia knowledge graph data set for informetric purposes	QUANTITATIVE SCIENCE STUDIES	10.1162/qss_a_00226	Web of Science
Rajendran, Lavanya; Khandelwal, Namita; Feine, Jocelyne; Ioannidou, Effie	Woman authorship in pre-print versus peer-reviewed oral health-related publications: A two-year observational study	PLOS ONE	10.1371/journal.pone.0260791	Web of Science
Raman, Raghu; Subramaniam, Nava; Nair, Vinith Kumar; Shivdas, Avinash; Achuthan, Krishnashree; Nedungadi, Prema	Women Entrepreneurship and Sustainable Development: Bibliometric Analysis and Emerging Research Trends	SUSTAINABILITY	10.3390/su14159160	Web of Science
Gonsalves, Chahna; Ludwig, Stephan; de Ruyter, Ko; Humphreys, Ashlee	Writing for Impact in Service Research	JOURNAL OF SERVICE RESEARCH	10.1177/10946705211024732	Web of Science
Shaikh, Abdul Rahman; Alhoori, Hamed; Sun, Maoyuan	YouTube and science: models for research impact	SCIENTOMETRICS	10.1007/s11192-022-04574-5	Web of Science
